# Supplementary material for: Identification of Endothelial Proteins in Plasma Associated With Cardiovascular Risk Factors
Source: Arterioscler Thromb Vasc Biol. 2021 Oct 28;41(12):2990–3004. doi: 10.1161/ATVBAHA.121.316779 (PMC8608011; doi:10.1161/ATVBAHA.121.316779)
Supplement: Supplementary file 2 [file atv-41-2990-s002.xlsx]

## Sheet: Tab_1 Study Population
		FEMALES (n=507)			MALES (n=498)
Age (years)	57.55 (4.32)	50.15 - 65.25		57.75 (4.47)	50.11 - 65.51
Mean(SD); Min-Max
Age Groups	50-54= 164	55-59= 170	60-64= 173	50-54= 156	55-59= 170	60-64= 172
BMI (Kg/m2)	26.91 (4.89)	18.66 - 50.66		27.77 (3.98)	18.54 - 51.27
Mean(SD); Min-Max
BMI Groups*	NW= 202	OW= 194	OB= 111	NW= 110	OW= 277	OB= 111
Smoking#	No= 431	Yes= 73	NA= 3	No= 425	Yes= 72	NA= 3
Hypertension#	No= 358	Yes= 149		No= 330	Yes= 168
Diabetes#	No= 482	Yes= 25		No= 446	Yes= 52
LDL mmol/L	3.79 (0.94)	1 - 7.8		3.75 (0.98)	1.2 - 7.6
Mean(SD); Min-Max
LDL risk group†	VH= 54, H= 126, M= 146, L= 134, VL= 47			VH= 52, H= 113, M= 144, L= 132, VL= 57
CHOL mmol/L	5.96 (1.02)	2.8 - 10		5.59 (1.08)	2.8 - 9.8
Mean(SD); Min-Max
CHO risk group†	VH= 55, H= 135, M= 210, L= 90, VL= 17			VH= 33, H= 99, M= 198, L= 130, VL= 38
TG mmol/L	1.21 (0.676)	0.35 - 7		1.47 (0.92)	0.38 - 8.9
Mean(SD); Min-Max
TG risk group†	VH= 1, H= 33, M= 47, L= 425 NA= 1			VH= 3, H= 66, M= 55, L= 374
HDL mmol/L	1.91 (0.55)	0.38 - 4.3		1.47 (0.39)	0.72 - 3.0
Mean(SD); Min-Max
HDL risk group†	VH= 2, H= 21, M= 48, L= 71, VL= 365			VH= 16, H= 88, M= 103, L= 105, VL= 186
hsCRP (mg/L)	2.42 (3.88)	0.09 - 62		2.16 (2.99)	0.18 - 37
Mean(SD); Min-Max
EURIKA hCRP gprs ††	Grp1= 199	Grp2= 183	Grp3= 125	Grp1= 199	Grp2= 204	Grp3= 95
Biobank**	SUS= 175	KI= 332		SUS= 160	KI= 338
*Body mass index groups (BMI Groups) defined by the following ranges. Normal Weight (NW) BMI =18.5-24.9; Overweight (OW) BMI = 25-29.9; Obese (OB) BMI = > 30.
# Self-reported
† Risk groups were defined following FRAMINGHAN RISK SCORE FOR CARDIOVASCULAR EVENTS (Reference 1) VH: Very High, H: High, M: Moderate, L: Low, VL: Very Low
†† High-sensitive CRP levels (hsCRP) were categorized in concordance with EURIKA study (Reference 2). Group 1 < 1mg/L; Group 2 = 1-3 mg/L; Group 3 > 3 mg/L
** Biobank: SUS= Sahlgrenska University Hospital ; KI = Karolinska Institutet
Reference 1: D’Agostino RB et al. General cardiovascular risk profile for use in primary care. The Framingham Heart Study. Circulation (2008) 117:743-53
Reference 2: C-reactive protein levels in patients at cardiovascular risk: EURIKA study. Halcox et al. BMC Cardiovascular Disorders (2014) 14:25

## Sheet: Key Tabs_2-6
Key for Tab_2	Full cohort
HPA_binder	HPA antibody code
Gene_name	HUGO gene nomenclature
Sex	Analysis was done with separation of sex into male and female groups. Linear model was adjusted by age
Sex.Dir	F+: higher levels in females / M+: higher levels in male group
AgeNum	Age, years. Analysis was performed with age variable as numerical factor. Linear model was adjusted by sex
AgeNum.Dir	Age -: protein levels decrease with age / Age +: protein levels increase with age
AgeCat	Age, categorical. Age was stratified in three groups. Group 1 (50-54), Group 2 (55-59) and Group 3 (60-64). Linear model was adjusted by sex
AgeCat.Dir	Age -: protein levels decrease with age / Age +: protein levels increase with age
BMInum	BMI was used as numerical and lineal model was adjusted by age and sex
BMI.Dir	BMI +: protein levels increase with BMI / BMI -: protein levels decrease with BMI
CHOLscore	Risk level based on the FRAMINGHAM tables, adjusted by age and sex
CHOL.Dir	CHO +: protein levels increase with cholesterol risk / CHO -: protein levels decrease with cholesterol risk
LDLscore	Risk level based on the FRAMINGHAM tables, adjusted by age and sex
LDL.Dir	LDL +: protein levels increase with LDL risk / LDL-: protein levels decrease with LDL risk
Hypert	Hypertention (Yes/No), adjusted by age and sex
Hypert.Dir	Htn +: protein levels elevated in hypertension subjects
Smk	Smoking (Yes, No), adjusted by age and sex
Smk.Dir	Smk +: protein levels elevated in smokers
Diab	Diabetes, adjusted by age and sex
Diab.Dir	Diab +: protein levels elevated in diabetic subjects
hCRP	High sensitive CRP (mg/L) levels, adjusted by age and sex
CRP.Dir	CRP -: protein levels decrease with CRP levels / CRP +: protein levels increase with CRP level
Biobank.SCP	Biobank storage of the samples
Red text	Excluded from analysis (and subsequent tables) due to association with biobank source
Key for Tab_3	Analysis by sex
HPA_binder	HPA antibody code
Gene_name	HUGO gene nomenclature
	All of the below given for female and male sample subsets, as indicated:
BMInum	BMI was used as numerical and lineal model was adjusted by age
BMInum.Dir	BMI +: protein levels increase with BMI / BMI -: protein levels decrease with BMI
CHOL.score	Risk level based on the FRAMINGHAM tables, adjusted by age
CHOL.Dir	CHO +: protein levels increase with cholesterol risk / CHO -: protein levels decrease with cholesterol risk
LDL.score	Risk level based on the FRAMINGHAM tables, adjusted by age
LDL.Dir	LDL +: protein levels increase with LDL risk / LDL-: protein levels decrease with LDL risk
Hypert	Hypertention (Yes/No), adjusted by age
Hyp.Dir	Htn +: protein levels elevated in hypertension subjects
Smk	Smoking (Yes, No), adjusted by age
Smk.Dir	Smk +: protein levels elevated in smokers
Diab	Diabetes, adjusted by age
Diab.Dir	Diab +: protein levels elevated in diabetic subjects
Key for Tab_4	Sex differences
Table A	As for Tab 3
Table B	Sex-risk factor interaction
Sex*BMI
Sex*TotChol
Sex*LDL
Sex*der hten
Sex*Smoker
Sex*DM
Key for Tab_5	Expression verification
	See tab for key
Key for Tab_6	FRS associations
	All of the below given for analysis of the whole cohort and female and male sample subsets, as indicated:
HPA_binder	HPA antibody code
Gene_name	HUGO gene nomenclature
rsquare	R-squared, coefficient of variation
adjr	Adjusted r-squared
aic	Akaike informaton criteria
rmse	Root mean squared error
Estimate	Estimated beta coefficient from a regression model
Std. Error	Estimated standard error of the beta coefficient
t value	t-test statistic
p-value	p-value, probability of the estimate equaling zero

## Sheet: Tab_2_Full_Cohort
HPA_binder	gene_name	Sex	Sex.Dir	BMInum	BMInum.Dir	CHOL.score	CHOL.Dir	LDL.score	LDL.Dir	Hypert	Hyp.Dir	Smk	Smk.Dir	Diab	Diab.Dir	hCRP	hCRP	Biobank.SCP
HPA045098	TRPC6	0.61154	M+	9.63e-32	BMI+	0.262903	CHO +	0.00276611	LDL+	9.78e-10	Htn +	0.000387926	Smk +	4.74e-05	Diab +	1.7e-30	CRP +	0.915362
HPA067765	GIPC3	0.167567	F+	0.00209282	BMI-	0.939652	CHO -	0.897859	LDL-	0.0369559	Htn -	0.204452	Smk +	9.69e-05	Diab -	0.120999	CRP +	0.0605876
HPA036089	TNS1	0.0791561	M+	6.22e-20	BMI+	0.0788371	CHO +	0.00345548	LDL+	9.79e-05	Htn +	0.731275	Smk -	0.000767621	Diab +	9.48e-18	CRP +	0.330096
HPA058617	GUCY1A3	8.05e-07	M+	0.427631	BMI+	0.00542764	CHO +	2.01e-05	LDL+	0.62351	Htn -	2.13e-06	Smk +	0.00106137	Diab +	0.146234	CRP +	0.749305
HPA013659	HSPA12B	0.00059076	F+	0.000571796	BMI+	0.461716	CHO -	0.611001	LDL-	0.363897	Htn +	2.72e-05	Smk +	0.00116807	Diab +	2.13e-08	CRP +	0.83215
HPA004748	TLN1	2.66e-08	M+	0.123956	BMI+	0.00234731	CHO +	5.1e-06	LDL+	0.996251	Htn -	0.00447223	Smk +	0.00117735	Diab +	0.00261512	CRP +	0.000460983
HPA002082	VWF	1.26e-07	M+	7.44e-11	BMI+	3.58e-05	CHO +	2.24e-14	LDL+	0.000206021	Htn +	1.55e-06	Smk +	0.00354382	Diab +	1.84e-13	CRP +	0.0125101
HPA038824	GABRE	1.95e-05	F+	2.71e-14	BMI+	0.414472	CHO +	0.132671	LDL+	0.0569036	Htn +	7.46e-05	Smk +	0.00371714	Diab +	3.64e-36	CRP +	0.884571
HPA000687	LGALS1	0.00635724	F+	0.945349	BMI-	0.0545472	CHO -	0.140527	LDL-	0.0568278	Htn -	0.411925	Smk -	0.00446432	Diab -	0.148324	CRP -	0.370897
HPA049424	DOCK6	0.532269	M+	0.274152	BMI-	0.460052	CHO -	0.29457	LDL-	0.539066	Htn -	0.304905	Smk -	0.00656137	Diab +	0.202215	CRP -	0.891206
HPA038304	ITIH5	0.110428	F+	1.6e-06	BMI+	0.760436	CHO +	0.149728	LDL+	0.142724	Htn +	0.037732	Smk +	0.00841952	Diab +	6.37e-14	CRP +	0.00840711
HPA068276	RRAS	0.295508	M+	0.00683037	BMI+	0.0557174	CHO +	0.000199225	LDL+	0.0469551	Htn +	0.58214	Smk +	0.0124036	Diab +	0.00368168	CRP +	0.769944
HPA029307	COX4I2	1.5e-07	F+	6.13e-07	BMI+	0.715139	CHO +	0.488701	LDL+	0.00080217	Htn +	0.0311749	Smk +	0.0142739	Diab +	3.76e-12	CRP +	0.897061
HPA071155	ICAM2	0.730239	F+	0.259721	BMI-	0.93229	CHO -	0.687537	LDL+	0.625544	Htn -	0.0027644	Smk +	0.0223932	Diab +	0.114066	CRP +	0.714998
HPA068422	PCOLCE	0.039105	M+	0.770453	BMI+	0.0477408	CHO +	0.11512	LDL+	0.533062	Htn +	0.378151	Smk -	0.034373	Diab +	0.716288	CRP +	0.628836
HPA044612	CHSY3	4.46e-05	M+	1.38e-06	BMI+	0.244349	CHO -	0.775852	LDL-	7.08e-05	Htn +	0.0513408	Smk +	0.034456	Diab +	0.0328264	CRP +	0.335261
HPA004798	C1orf198	0.00610247	F+	4.08e-06	BMI+	0.881108	CHO +	0.319232	LDL+	0.028633	Htn +	0.0382336	Smk +	0.0371749	Diab +	4.32e-11	CRP +	0.803501
HPA003519	RPS6KA2	0.000403131	F+	5.37e-19	BMI+	0.0673788	CHO +	0.0104964	LDL+	1.59e-05	Htn +	0.25911	Smk +	0.0410128	Diab +	4.07e-14	CRP +	0.504659
HPA014515	GJA4	0.039502	F+	0.666014	BMI+	0.203215	CHO +	0.615891	LDL+	0.693299	Htn +	0.545978	Smk -	0.0455266	Diab -	0.880908	CRP +	0.075049
HPA001924	PPFIBP1	4.76e-08	F+	2.24e-05	BMI+	0.546838	CHO +	0.400577	LDL+	0.00362501	Htn +	0.0334184	Smk +	0.0457043	Diab +	2.74e-13	CRP +	0.950511
HPA009300	CD93	0.00773686	F+	0.0344498	BMI-	0.351761	CHO -	0.290936	LDL-	0.0477312	Htn -	0.0118858	Smk +	0.0489849	Diab -	0.239092	CRP -	0.0957182
HPA074635	MMRN2	0.281671	M+	0.312759	BMI-	0.244958	CHO -	0.719236	LDL+	0.249935	Htn +	0.292406	Smk -	0.0493452	Diab -	0.750637	CRP +	0.971463
HPA075184	CASKIN2	0.186645	M+	0.00438687	BMI-	0.00967418	CHO -	2.15e-05	LDL-	0.112412	Htn -	0.807646	Smk -	0.053225	Diab +	1.94e-05	CRP -	0.671961
HPA074074	ZNF366	0.120996	M+	0.0948	BMI+	0.408281	CHO +	0.222748	LDL+	0.937843	Htn +	0.374712	Smk -	0.0533052	Diab +	0.328796	CRP +	0.338115
HPA068399	SOX17	7.46e-10	M+	0.0138408	BMI+	0.000394688	CHO +	2.05e-05	LDL+	0.109035	Htn +	0.145132	Smk +	0.0572911	Diab +	0.879952	CRP +	0.983805
HPA042328	FZD4	7.89e-05	F+	0.189536	BMI-	0.00364047	CHO -	7.68e-05	LDL-	0.764348	Htn -	0.0103158	Smk +	0.0574713	Diab +	0.94945	CRP -	0.0309955
HPA065741	RHBDF1	0.95432	M+	8.63e-05	BMI-	0.402876	CHO -	0.375149	LDL-	0.0331338	Htn -	0.00422758	Smk -	0.0602692	Diab -	4.02e-07	CRP -	0.960132
HPA034719	RBMS3	0.0632797	M+	0.91225	BMI-	0.427276	CHO -	0.305264	LDL-	0.714024	Htn -	0.245292	Smk -	0.063333	Diab +	0.266941	CRP -	0.231449
HPA063337	ECSCR	2.71e-05	F+	0.0438474	BMI-	0.158002	CHO -	0.0695836	LDL-	0.119725	Htn -	0.394423	Smk -	0.0636662	Diab -	0.563752	CRP -	0.344788
HPA044810	CAV2	0.308193	F+	5.04e-06	BMI-	0.899382	CHO -	0.100927	LDL-	0.00789354	Htn -	0.757825	Smk -	0.0649455	Diab -	7.75e-08	CRP -	0.864147
HPA001908	LAMC1	9.62e-08	F+	0.0128273	BMI-	0.000583706	CHO -	2.2e-06	LDL-	0.392128	Htn -	0.0216142	Smk +	0.074192	Diab +	0.206395	CRP -	0.0210984
HPA028567	ADAMTS9	7.09e-06	F+	0.00208779	BMI+	0.396793	CHO -	0.300786	LDL-	0.331954	Htn +	0.511444	Smk +	0.0777502	Diab +	0.000113587	CRP +	0.697552
HPA002989	SPARC	0.925652	F+	3.63e-05	BMI-	0.449271	CHO -	0.0389902	LDL-	0.0103021	Htn -	0.455239	Smk +	0.0784246	Diab -	0.00634221	CRP -	0.00727334
HPA052162	TNS2	0.126746	M+	0.5763	BMI+	0.147702	CHO -	0.102958	LDL-	0.305454	Htn +	0.452778	Smk +	0.0810093	Diab +	0.0336271	CRP -	0.882049
HPA003891	PTPRM	6.74e-07	F+	0.0652663	BMI+	0.0957894	CHO -	0.0797417	LDL-	0.326225	Htn +	0.0765479	Smk +	0.0831144	Diab +	0.000428514	CRP +	0.795553
HPA068842	ANGPT2	0.000294454	M+	9.36e-18	BMI-	0.00395386	CHO -	7.55e-07	LDL-	0.00077136	Htn -	0.0126659	Smk -	0.0884714	Diab -	7.24e-33	CRP -	0.0219147
HPA074823	KIAA1462	4.61e-07	F+	0.386152	BMI-	0.700627	CHO +	0.439934	LDL+	0.048428	Htn -	0.93801	Smk -	0.0919085	Diab -	0.204286	CRP +	0.000452153
HPA035079	SCARF2	1.6e-06	F+	1.59e-05	BMI+	0.531868	CHO +	0.0899855	LDL+	0.00191051	Htn +	0.0042924	Smk +	0.0937046	Diab +	1.49e-14	CRP +	0.856695
HPA062122	CAVIN2	0.651541	M+	0.000821075	BMI+	0.0466008	CHO +	6.52e-05	LDL+	0.430841	Htn +	0.312056	Smk +	0.0952725	Diab -	0.000689299	CRP +	0.189578
HPA074658	ARHGEF17	0.357833	F+	0.00337878	BMI+	0.0442406	CHO +	0.0140766	LDL+	0.349273	Htn +	0.125259	Smk +	0.0981438	Diab +	2.63e-05	CRP +	0.897011
HPA010952	HEG1	1.48e-06	F+	2.97e-13	BMI-	0.00186381	CHO -	4.57e-07	LDL-	3.43e-05	Htn -	0.588233	Smk +	0.0990953	Diab -	1.05e-14	CRP -	0.386007
HPA075956	PREX2	0.000137527	F+	0.50382	BMI-	0.0590163	CHO -	0.106931	LDL-	0.185796	Htn -	0.412412	Smk +	0.113835	Diab -	0.284205	CRP -	0.00549431
HPA002188	FABP4	0.000206706	F+	0.0897324	BMI+	0.0174441	CHO -	0.00115906	LDL-	0.245616	Htn +	0.44589	Smk -	0.117749	Diab +	0.768089	CRP -	0.749872
HPA058640	TM4SF18	0.0124026	F+	0.766471	BMI+	0.00338708	CHO -	0.112947	LDL-	0.269034	Htn +	0.614461	Smk +	0.117976	Diab +	0.194067	CRP +	0.349822
HPA010012	MFAP5	0.831974	M+	0.203906	BMI-	0.12837	CHO -	0.000553977	LDL-	0.0681013	Htn -	0.706337	Smk -	0.133632	Diab -	9.78e-07	CRP -	0.974892
HPA070466	TNXB	0.0722022	F+	0.0918534	BMI-	0.180073	CHO -	0.012076	LDL-	0.919697	Htn -	0.77497	Smk -	0.164624	Diab +	0.00439024	CRP -	0.686907
HPA041881	USHBP1	0.0621749	F+	0.0625767	BMI-	0.000378928	CHO -	0.0372453	LDL-	0.768644	Htn -	0.844244	Smk +	0.165561	Diab -	0.456746	CRP -	0.526448
HPA023392	DLL4	9.59e-06	M+	0.142444	BMI+	8.09e-09	CHO +	4e-18	LDL+	0.890415	Htn +	0.00185019	Smk +	0.186355	Diab -	0.403995	CRP +	0.024655
HPA054039	COL4A1	0.717298	F+	0.403353	BMI-	0.559428	CHO -	0.85009	LDL+	0.0667641	Htn -	0.231398	Smk +	0.20927	Diab -	0.54099	CRP -	0.803612
HPA050811	ISLR	0.124666	F+	0.0229558	BMI-	0.0805774	CHO +	0.103306	LDL+	0.281844	Htn -	0.0205073	Smk -	0.211454	Diab -	0.0141816	CRP -	0.788068
HPA051826	LDB2	0.0850134	F+	0.00584133	BMI+	0.258464	CHO +	0.188315	LDL+	0.163428	Htn +	0.188143	Smk +	0.216995	Diab +	0.000281186	CRP +	0.47706
HPA062739	OLFML2B	7.2e-14	F+	0.766301	BMI+	0.385514	CHO -	0.0848542	LDL-	0.177015	Htn +	0.0663116	Smk +	0.222543	Diab +	0.000297734	CRP +	0.701844
HPA004690	PECAM1	8.21e-10	M+	0.0241812	BMI-	0.47949	CHO -	0.00449706	LDL-	0.976181	Htn -	0.200025	Smk -	0.223113	Diab +	0.000120796	CRP -	0.245632
HPA052832	STARD8	0.721	M+	0.0630834	BMI-	0.676491	CHO -	0.815983	LDL-	0.582872	Htn -	0.00118638	Smk -	0.224512	Diab -	0.0431077	CRP -	0.731621
HPA067685	CYYR1	0.768876	F+	0.00355927	BMI-	0.221541	CHO -	0.0458051	LDL-	0.217777	Htn -	0.47576	Smk -	0.230601	Diab -	0.00247367	CRP -	0.918609
HPA003050	RHOJ	7.92e-08	M+	3.52e-08	BMI+	1.58e-06	CHO +	1.14e-13	LDL+	0.00158459	Htn +	0.000125172	Smk +	0.237566	Diab +	1.43e-05	CRP +	0.854882
HPA030278	NRP1	0.235528	F+	0.740818	BMI-	0.801853	CHO -	0.537836	LDL-	0.917253	Htn -	0.676183	Smk +	0.240225	Diab +	0.976956	CRP +	0.617321
HPA064426	AMOTL2	0.317453	F+	0.147377	BMI-	0.0236715	CHO -	0.0677029	LDL-	0.659151	Htn -	0.00833564	Smk -	0.242841	Diab +	0.357059	CRP -	0.334541
HPA066761	RUNX1T1	1.95e-18	M+	6.02e-12	BMI+	3.73e-14	CHO +	2.21e-31	LDL+	0.000300092	Htn +	0.00305434	Smk +	0.251467	Diab +	8.71e-09	CRP +	0.677701
HPA059415	VEGFB	0.0107708	F+	0.541355	BMI-	0.319038	CHO -	0.680667	LDL+	0.528527	Htn +	0.0990047	Smk -	0.254417	Diab -	0.653277	CRP -	0.0452984
HPA032003	ACKR3	0.00528431	F+	0.00636975	BMI+	0.451621	CHO +	0.78183	LDL-	0.224133	Htn +	0.00930956	Smk +	0.260231	Diab +	0.00883247	CRP +	0.0115627
HPA051153	KANK3	0.00965062	M+	0.0315661	BMI-	0.870414	CHO -	0.754427	LDL+	0.192562	Htn -	0.755666	Smk -	0.268895	Diab -	0.131137	CRP -	0.0445959
HPA060342	FAM162B	0.97513	F+	0.0754111	BMI-	0.702436	CHO -	0.737974	LDL-	0.135408	Htn -	0.0403859	Smk -	0.273982	Diab -	0.139526	CRP -	0.812164
HPA053793	MEOX2	0.0809071	F+	0.333343	BMI-	0.1231	CHO -	0.184518	LDL-	0.339669	Htn -	0.0880195	Smk -	0.276095	Diab +	3.33e-06	CRP -	0.397501
HPA004138	VEGFC	0.521108	M+	0.706878	BMI+	0.106348	CHO +	0.000520995	LDL+	0.132352	Htn +	0.862361	Smk -	0.277485	Diab -	0.743658	CRP +	0.626977
HPA052200	AAED1	0.506603	M+	0.0711986	BMI-	0.801915	CHO -	0.747886	LDL-	0.446628	Htn +	0.370523	Smk -	0.287486	Diab -	0.0433524	CRP -	0.549597
HPA017913	COL15A1	0.0749456	F+	0.0127958	BMI-	0.404855	CHO -	0.268365	LDL-	0.173204	Htn -	0.578217	Smk -	0.299548	Diab -	0.0388873	CRP -	0.653077
HPA061451	FIBIN	0.296134	M+	0.0078338	BMI-	0.407231	CHO -	0.133536	LDL-	0.0136925	Htn -	0.011307	Smk -	0.305977	Diab -	0.00499504	CRP -	0.709127
HPA039535	STARD13	0.859019	F+	0.0144876	BMI+	0.921927	CHO +	0.271074	LDL+	0.0733871	Htn +	0.082865	Smk +	0.306268	Diab +	0.0159774	CRP +	0.443172
HPA049014	BMPR2	0.0069299	F+	0.00517684	BMI+	0.255991	CHO -	0.359598	LDL-	0.0631425	Htn +	0.18303	Smk +	0.314529	Diab +	1.01e-05	CRP +	0.85477
HPA063782	FAM65A	0.559642	F+	0.653228	BMI-	0.276525	CHO -	0.719768	LDL-	0.995429	Htn +	0.943285	Smk +	0.314781	Diab +	0.252593	CRP +	0.874531
HPA071298	TCF7L1	0.029783	M+	0.235217	BMI+	0.276267	CHO +	0.138025	LDL+	0.204778	Htn +	0.577759	Smk -	0.322325	Diab +	0.806799	CRP +	0.437225
HPA042867	ADAMTS15	4.1e-07	F+	0.457171	BMI+	0.28217	CHO -	0.798846	LDL-	0.477992	Htn -	0.472781	Smk +	0.324567	Diab -	0.2434	CRP +	0.904055
HPA001761	SEMA3G	0.0130169	F+	0.443829	BMI-	0.101543	CHO -	0.655297	LDL-	0.819986	Htn -	0.636633	Smk -	0.32758	Diab +	0.00238158	CRP -	0.522875
HPA056080	GAS6	0.181688	M+	0.846754	BMI-	0.273277	CHO -	0.509348	LDL-	0.252976	Htn +	0.694532	Smk -	0.335425	Diab -	0.989701	CRP -	0.950603
HPA008586	TBX2	0.0361186	F+	0.108657	BMI-	0.198337	CHO -	0.194997	LDL-	0.723189	Htn -	0.9487	Smk -	0.340092	Diab -	0.886262	CRP -	0.78914
HPA061506	PHLDB1	0.658373	F+	0.153535	BMI-	0.0721063	CHO +	0.732695	LDL+	0.335125	Htn -	0.231901	Smk -	0.342097	Diab -	0.264383	CRP -	0.983909
HPA053716	PDGFRB	0.000412166	F+	0.00231075	BMI+	0.564546	CHO +	0.226795	LDL+	0.209726	Htn +	0.47359	Smk -	0.342943	Diab +	2.28e-07	CRP +	0.812419
HPA045255	GNG11	0.879668	F+	0.408128	BMI-	0.00186674	CHO -	0.0281396	LDL-	0.050977	Htn -	0.357478	Smk -	0.348358	Diab -	0.0780061	CRP -	0.134595
HPA072690	HSPG2	0.196164	F+	0.487824	BMI+	0.6006	CHO +	0.785473	LDL-	0.230939	Htn +	0.0919004	Smk +	0.352783	Diab +	0.499017	CRP -	0.781125
HPA077076	MFGE8	0.448079	F+	2.22e-05	BMI-	0.00717667	CHO -	0.00384869	LDL-	0.00110998	Htn -	0.264899	Smk -	0.35461	Diab +	3.61e-05	CRP -	0.306526
HPA006279	ADAMTSL4	3.34e-15	F+	6.45e-22	BMI-	0.0345403	CHO -	1.4e-07	LDL-	4.61e-05	Htn -	0.191479	Smk -	0.356442	Diab -	1.35e-26	CRP -	0.0107097
HPA017759	FBN1	2.19e-08	M+	0.004149	BMI-	0.192899	CHO -	0.00022832	LDL-	0.365842	Htn -	0.399298	Smk -	0.362967	Diab +	4.48e-07	CRP -	0.38904
HPA036435	HYAL2	0.195818	F+	0.401104	BMI-	0.317276	CHO +	0.870017	LDL-	0.967415	Htn -	0.134509	Smk -	0.367336	Diab +	0.0767453	CRP +	0.725765
HPA001141	A4GALT	0.0848462	M+	0.090019	BMI+	0.847612	CHO +	0.336402	LDL+	0.765425	Htn -	0.823276	Smk -	0.37267	Diab -	0.787215	CRP -	0.185429
HPA061806	KIAA0355	0.000131461	F+	0.841036	BMI+	0.520776	CHO -	0.0588737	LDL-	0.401434	Htn +	0.471053	Smk +	0.378177	Diab +	0.212377	CRP +	0.763189
HPA018127	NAV1	0.00924547	F+	0.249219	BMI+	0.519893	CHO +	0.579336	LDL+	0.919208	Htn +	0.32065	Smk -	0.378382	Diab +	0.775977	CRP -	0.813985
HPA041138	SLC12A4	0.000602452	M+	0.000683653	BMI+	0.0397993	CHO +	0.000312661	LDL+	0.0197855	Htn +	0.14384	Smk +	0.385857	Diab +	0.000657517	CRP +	0.892827
HPA043429	BTNL9	0.0122084	F+	0.0969193	BMI-	0.79049	CHO +	0.753526	LDL+	0.00560932	Htn -	0.0418257	Smk -	0.387093	Diab -	0.698763	CRP +	0.254407
HPA075875	CDH5	0.058558	M+	0.734962	BMI+	0.460276	CHO -	0.922792	LDL+	0.852123	Htn +	0.582237	Smk -	0.392704	Diab -	0.989952	CRP +	0.234289
HPA014698	CALHM2	0.611211	M+	0.564357	BMI-	0.193295	CHO +	0.155599	LDL+	0.536608	Htn -	0.0130359	Smk -	0.392849	Diab -	0.0236481	CRP -	0.228336
HPA071157	SLIT3	0.00765363	F+	0.404782	BMI-	0.796665	CHO +	0.603058	LDL-	0.13475	Htn -	0.0159277	Smk +	0.393162	Diab +	0.81011	CRP +	0.372429
HPA067906	FLT4	0.000121455	F+	0.615587	BMI+	0.797546	CHO +	0.723041	LDL+	0.45855	Htn +	0.390858	Smk +	0.396723	Diab -	4.9e-05	CRP +	0.812776
HPA073251	EMCN	0.428982	M+	0.481947	BMI+	0.628727	CHO +	0.0935928	LDL+	0.153968	Htn +	0.443048	Smk +	0.413233	Diab +	0.12328	CRP +	0.793843
HPA058784	RBMS2	0.571309	F+	0.0994933	BMI-	0.0367976	CHO -	0.0409169	LDL-	0.275835	Htn -	0.84067	Smk +	0.413553	Diab +	0.0377148	CRP -	0.189177
HPA035533	ACOT9	0.277209	F+	0.68454	BMI-	0.717294	CHO -	0.726587	LDL-	0.903579	Htn +	0.56129	Smk -	0.414735	Diab -	0.0257268	CRP +	0.342073
HPA040365	RAPGEF3	5.23e-05	M+	0.0936565	BMI-	0.671847	CHO +	0.868209	LDL-	0.636263	Htn -	0.765508	Smk -	0.416537	Diab +	0.307916	CRP -	0.289171
HPA005654	BCAM	1.09e-07	M+	0.000366897	BMI-	0.0492089	CHO -	0.000634086	LDL-	0.429852	Htn -	0.0558608	Smk -	0.416663	Diab -	8.88e-05	CRP -	0.556898
HPA071462	LAMA2	0.135158	F+	0.886901	BMI-	0.951352	CHO +	0.318007	LDL-	0.209753	Htn +	0.497196	Smk -	0.420881	Diab -	0.985364	CRP +	0.260092
HPA068729	PDGFRL	0.00169716	F+	0.718066	BMI-	0.255877	CHO -	0.144571	LDL-	0.738016	Htn -	0.772058	Smk +	0.430056	Diab +	0.447241	CRP -	0.425189
HPA064300	SVEP1	0.560497	F+	0.0183078	BMI-	0.0539056	CHO -	0.0555649	LDL-	0.274201	Htn -	0.845896	Smk +	0.430901	Diab -	5.61e-08	CRP -	0.387971
HPA062786	LHFP	0.757953	F+	0.741679	BMI-	0.680613	CHO -	0.241115	LDL-	0.419164	Htn +	0.104212	Smk -	0.442771	Diab +	0.734806	CRP -	0.672284
HPA050740	GIMAP6	0.0201379	M+	0.114508	BMI+	0.0161634	CHO +	0.000494207	LDL+	0.375773	Htn -	0.0565353	Smk +	0.454055	Diab +	0.532513	CRP +	0.193043
HPA067134	TIE1	0.0531689	F+	0.0322743	BMI-	0.00115754	CHO -	3.7e-05	LDL-	0.797755	Htn +	0.821163	Smk +	0.457152	Diab +	0.462253	CRP -	0.256804
HPA055256	FKBP9	0.554646	F+	0.566002	BMI+	0.978366	CHO -	0.664655	LDL+	0.745749	Htn +	0.47366	Smk +	0.459458	Diab +	0.305647	CRP +	0.708377
HPA051192	MAP3K6	0.00722392	F+	0.485921	BMI-	0.0800223	CHO -	0.0759941	LDL-	0.520332	Htn -	0.101354	Smk -	0.463634	Diab -	0.0720623	CRP -	0.128925
HPA018793	ANGPT1	0.157712	F+	0.448317	BMI+	0.8983	CHO -	0.165756	LDL-	0.149897	Htn +	0.142535	Smk -	0.482788	Diab +	0.522892	CRP -	0.878451
HPA028789	JAM2	0.752437	F+	0.862943	BMI-	0.178953	CHO -	0.861529	LDL+	0.0660433	Htn -	0.52194	Smk +	0.490123	Diab -	0.298138	CRP +	0.0854086
HPA021180	OLFML2A	0.411039	F+	0.0644184	BMI-	0.0721008	CHO -	0.192279	LDL-	0.539272	Htn -	0.662503	Smk +	0.495173	Diab -	0.368881	CRP +	0.720415
HPA011325	PDGFB	3.66e-09	M+	0.0159496	BMI-	0.432611	CHO -	0.00519852	LDL-	0.481162	Htn -	0.285596	Smk -	0.504837	Diab +	1.13e-06	CRP -	0.500948
HPA013658	TMEM204	0.0126426	F+	0.470281	BMI-	0.268882	CHO -	0.00629662	LDL-	0.66116	Htn -	0.590817	Smk +	0.521832	Diab -	0.354908	CRP -	0.625543
HPA007041	ACVRL1	0.394143	M+	0.367397	BMI-	0.919864	CHO +	0.701508	LDL+	0.920794	Htn -	0.0154544	Smk -	0.522909	Diab +	0.709155	CRP -	0.5339
HPA069337	COL4A2	0.285154	M+	0.503391	BMI+	0.283682	CHO +	0.869632	LDL+	0.877229	Htn +	0.250368	Smk +	0.526243	Diab +	0.320507	CRP -	0.162471
HPA063446	TANC1	0.00844405	F+	0.14651	BMI-	0.952085	CHO -	0.912142	LDL-	0.685697	Htn +	0.293464	Smk -	0.527097	Diab -	0.35776	CRP -	0.619732
HPA026534	ARHGAP29	0.443631	F+	0.963439	BMI-	0.760678	CHO -	0.970844	LDL-	0.197243	Htn -	0.865168	Smk -	0.554287	Diab -	0.658805	CRP +	0.962373
HPA012099	AFAP1L1	0.0202001	M+	0.832037	BMI+	0.833657	CHO +	0.515955	LDL+	0.406136	Htn +	0.548464	Smk +	0.563489	Diab -	0.145649	CRP +	0.99697
HPA064920	EBF2	0.0428631	F+	0.0140009	BMI+	0.679412	CHO -	0.643784	LDL-	0.320125	Htn -	0.0853573	Smk +	0.56498	Diab +	0.0054687	CRP +	0.717214
HPA031200	EPAS1	0.570793	M+	0.0412119	BMI+	0.749004	CHO +	0.256196	LDL+	0.131169	Htn +	0.864688	Smk -	0.565741	Diab +	0.000238665	CRP +	0.0164773
HPA061839	TMEM43	0.31522	F+	0.0474886	BMI-	0.49805	CHO -	0.00182056	LDL-	0.0656055	Htn -	0.861767	Smk -	0.569993	Diab -	0.000182226	CRP -	0.887916
HPA036723	CD34	0.313916	F+	0.0969071	BMI+	0.641799	CHO -	0.981923	LDL+	0.815005	Htn +	0.885645	Smk -	0.574807	Diab +	0.0927002	CRP +	0.84364
HPA051856	CD248	0.110354	F+	0.0450024	BMI+	0.20525	CHO +	0.071771	LDL+	0.00485976	Htn +	0.00209808	Smk +	0.57591	Diab +	4.12e-06	CRP +	0.167039
HPA053447	TMEM255B	0.192517	F+	0.853979	BMI-	0.109003	CHO -	0.0274624	LDL-	0.512671	Htn +	0.906408	Smk -	0.576004	Diab +	0.183754	CRP -	0.396706
HPA039762	NID2	0.714934	F+	0.0260775	BMI+	0.969183	CHO +	0.895309	LDL-	0.918462	Htn -	0.779278	Smk +	0.580166	Diab +	0.0241252	CRP +	0.354626
HPA026111	NES	0.675252	F+	0.288908	BMI-	0.834825	CHO -	0.708613	LDL-	0.957653	Htn +	0.219222	Smk -	0.580227	Diab +	0.0369657	CRP -	0.772745
HPA050716	EGFL7	0.00390611	F+	0.00145024	BMI-	0.0377575	CHO -	0.000324369	LDL-	0.052942	Htn -	0.920122	Smk +	0.581387	Diab +	3.57e-07	CRP -	0.706151
HPA042664	CRIP2	0.00721656	F+	0.386562	BMI+	0.218248	CHO -	0.262453	LDL+	0.433078	Htn +	2.27e-06	Smk +	0.58242	Diab +	2.73e-06	CRP +	0.654
HPA029947	SASH1	0.000830856	F+	0.0185414	BMI-	0.144571	CHO -	0.792529	LDL-	0.653969	Htn -	0.422707	Smk -	0.583635	Diab -	0.401007	CRP -	0.592718
HPA073901	ROBO4	0.000380822	M+	2.67e-08	BMI+	2.5e-09	CHO +	4.23e-24	LDL+	0.0047364	Htn +	0.00517074	Smk +	0.591601	Diab -	1.79e-07	CRP +	0.345262
HPA054662	RFTN1	0.346414	F+	0.00196892	BMI-	0.541341	CHO -	0.148005	LDL-	0.0809111	Htn -	0.222375	Smk -	0.606599	Diab -	9.51e-06	CRP -	0.379083
HPA008848	MCAM	0.810802	M+	0.707741	BMI-	0.8296	CHO -	0.736101	LDL-	0.625237	Htn +	0.194414	Smk -	0.613564	Diab +	0.730396	CRP -	0.000426288
HPA031328	CPAMD8	6.87e-09	F+	0.0188679	BMI+	0.184737	CHO -	0.45608	LDL-	0.424407	Htn +	0.185907	Smk +	0.615303	Diab -	5.18e-05	CRP +	0.372896
HPA042314	PLXND1	3.51e-09	M+	0.139544	BMI-	0.279401	CHO +	0.272068	LDL+	0.111338	Htn -	0.282161	Smk +	0.628521	Diab -	0.186939	CRP -	0.388506
HPA031087	NPR1	0.165561	M+	0.847915	BMI+	0.0927535	CHO -	0.415007	LDL-	0.396329	Htn +	0.407536	Smk -	0.633803	Diab -	0.188997	CRP +	0.722509
HPA016034	TSPAN4	0.00121278	M+	0.132189	BMI-	0.257914	CHO -	0.0196191	LDL-	0.848842	Htn -	0.0419094	Smk -	0.635673	Diab -	9.01e-06	CRP -	0.91002
HPA076294	PHLDB2	0.159247	M+	0.160554	BMI-	0.177491	CHO +	0.113446	LDL+	0.821344	Htn +	0.26795	Smk -	0.639116	Diab -	0.25552	CRP -	0.996788
HPA001934	FBLN2	0.545869	F+	1.02e-07	BMI-	0.00199303	CHO -	2.15e-07	LDL-	0.000991971	Htn -	0.0137519	Smk -	0.646037	Diab +	4.57e-09	CRP -	0.513464
HPA070841	EFEMP1	0.000760532	F+	0.322848	BMI-	0.00745348	CHO -	0.0489607	LDL-	0.118674	Htn -	0.475826	Smk +	0.646237	Diab -	0.593392	CRP -	0.967765
HPA043106	CCDC85A	0.0310836	F+	0.00129782	BMI-	0.914035	CHO +	0.783894	LDL+	0.0628695	Htn -	0.923375	Smk -	0.663943	Diab +	0.0192858	CRP -	0.468303
HPA008766	TGFBR2	0.57393	M+	2.1e-05	BMI+	0.425323	CHO -	0.99366	LDL+	0.00019664	Htn +	0.268001	Smk -	0.664172	Diab +	0.0288025	CRP +	0.00679131
HPA049821	REM1	1.25e-14	M+	0.632502	BMI+	4.18e-05	CHO +	5.38e-07	LDL+	0.348215	Htn -	0.411078	Smk +	0.668018	Diab -	0.280804	CRP -	0.702345
HPA019207	GPR4	1.08e-06	M+	1.46e-10	BMI+	1.68e-12	CHO +	2.9e-21	LDL+	0.000404386	Htn +	0.0809434	Smk +	0.67564	Diab +	3.46e-05	CRP +	0.617207
HPA002806	CXorf36	0.196489	F+	0.462591	BMI+	0.575872	CHO -	0.929017	LDL-	0.270816	Htn +	0.625281	Smk -	0.685234	Diab +	0.316776	CRP +	0.277539
HPA071083	ITGB5	0.983531	M+	0.876057	BMI-	0.700026	CHO +	0.54857	LDL-	0.450955	Htn -	0.186609	Smk +	0.690117	Diab -	0.586943	CRP +	0.77999
HPA013979	CYTH3	0.187622	M+	0.24021	BMI-	0.218495	CHO -	0.205716	LDL-	0.812396	Htn -	0.575711	Smk +	0.693622	Diab +	0.068758	CRP -	0.85833
HPA019191	FGD5	1.5e-08	M+	0.00105885	BMI-	0.892566	CHO -	0.00622394	LDL-	0.261228	Htn -	0.258447	Smk -	0.70157	Diab -	5.84e-07	CRP -	0.280655
HPA064452	RAMP2	0.520847	F+	0.174631	BMI-	0.533386	CHO +	0.0576097	LDL+	0.0693819	Htn -	0.863909	Smk -	0.703976	Diab +	0.811343	CRP -	0.474685
HPA047394	EHD2	0.987153	M+	0.000380825	BMI-	0.00434922	CHO -	0.000159956	LDL-	0.19494	Htn -	0.194763	Smk -	0.705174	Diab +	4.07e-05	CRP -	0.309321
HPA048119	CLEC14A	0.459361	F+	0.877529	BMI+	0.202943	CHO -	0.949778	LDL-	0.310097	Htn -	0.949485	Smk +	0.709955	Diab +	0.352535	CRP +	0.839194
HPA011785	TMEM109	0.000113429	F+	0.0225423	BMI-	0.570856	CHO -	0.866024	LDL+	0.194306	Htn -	0.118915	Smk -	0.738397	Diab -	0.116333	CRP -	0.0562883
HPA018193	NEK7	3.07e-08	F+	0.0892654	BMI-	0.443598	CHO +	0.662713	LDL-	0.969424	Htn +	0.304954	Smk +	0.739823	Diab -	0.300076	CRP -	0.0307194
HPA035218	PEAR1	0.175581	F+	0.528454	BMI-	0.0113967	CHO -	0.161997	LDL-	0.423366	Htn -	0.806306	Smk +	0.749095	Diab -	0.215525	CRP -	0.869482
HPA074874	EFEMP2	1.51e-08	M+	0.0368558	BMI-	0.540218	CHO -	0.133138	LDL-	0.884817	Htn -	0.203644	Smk -	0.768896	Diab -	0.000359656	CRP -	0.439932
HPA058340	LIMS2	5.1e-08	M+	0.0324043	BMI-	0.927029	CHO +	0.331968	LDL-	0.276132	Htn -	0.516743	Smk -	0.77302	Diab +	9.82e-06	CRP -	0.677883
HPA023542	APBB2	0.000708488	F+	0.0203057	BMI-	0.0452767	CHO -	0.09215	LDL-	0.00391175	Htn -	0.681476	Smk +	0.774133	Diab -	0.055977	CRP -	0.610103
HPA063980	CHST14	0.0323869	M+	0.915013	BMI+	0.416385	CHO +	0.107648	LDL+	0.264881	Htn +	0.262875	Smk -	0.780622	Diab +	0.173047	CRP +	0.280749
HPA067424	NOTCH3	0.0427721	F+	0.160604	BMI+	0.466416	CHO -	0.43388	LDL-	0.791987	Htn +	0.844016	Smk +	0.781083	Diab -	0.121871	CRP +	0.800536
HPA062977	S1PR1	0.0373858	F+	0.384373	BMI+	0.0906779	CHO -	0.0540318	LDL-	0.0935938	Htn +	0.33267	Smk -	0.786093	Diab +	0.130226	CRP -	0.89577
HPA012611	THSD1	2.12e-06	F+	0.428202	BMI-	0.053456	CHO -	0.21096	LDL-	0.499544	Htn -	0.500063	Smk +	0.790274	Diab +	0.323779	CRP -	0.0238627
HPA044443	ARHGEF15	0.0678288	F+	0.627854	BMI-	0.394775	CHO +	0.2616	LDL+	0.73887	Htn -	0.990178	Smk +	0.793494	Diab +	0.511754	CRP -	0.302039
HPA049105	EML1	0.00360014	F+	0.0871796	BMI-	0.0647299	CHO -	0.00280265	LDL-	0.17032	Htn -	0.64722	Smk -	0.79701	Diab -	0.00338021	CRP -	0.321438
HPA073265	TEK	0.860354	M+	0.279836	BMI-	0.188917	CHO -	0.311962	LDL-	0.849159	Htn -	0.00747027	Smk -	0.800615	Diab -	0.272752	CRP -	0.964333
HPA052991	TMEM88	0.0214616	F+	0.708805	BMI+	0.0868087	CHO -	0.300605	LDL-	0.0977812	Htn +	0.651768	Smk -	0.802808	Diab -	0.0721013	CRP +	0.829401
HPA004131	CD300LG	9.48e-09	F+	0.181972	BMI+	0.603744	CHO -	0.909183	LDL+	0.43025	Htn +	0.727733	Smk +	0.808236	Diab -	0.00668877	CRP +	0.592416
HPA021515	MYCT1	0.326427	M+	0.000175921	BMI+	0.0285393	CHO +	0.000346293	LDL+	0.00459112	Htn +	0.245041	Smk +	0.809825	Diab +	6.77e-07	CRP +	0.90012
HPA057481	NRN1	0.116317	M+	4.78e-05	BMI-	0.395652	CHO -	0.265829	LDL-	0.322258	Htn -	0.423387	Smk -	0.816632	Diab -	1.32e-05	CRP -	0.154001
HPA065655	RASIP1	0.0417123	M+	0.873992	BMI+	0.967082	CHO +	0.884436	LDL-	0.217072	Htn +	0.8704	Smk -	0.824246	Diab -	0.0321316	CRP +	0.906421
HPA075112	BCL6B	3.11e-05	F+	0.478811	BMI+	0.794658	CHO -	0.481291	LDL+	0.240572	Htn +	0.35169	Smk +	0.830085	Diab -	0.00690041	CRP +	0.298265
HPA054331	ADAMTS2	6.65e-09	M+	0.0336695	BMI-	0.397629	CHO -	0.0505629	LDL-	0.853731	Htn -	0.267757	Smk -	0.832767	Diab +	0.000342701	CRP -	0.459046
HPA064392	SHE	0.00774386	F+	0.394313	BMI-	0.0133207	CHO -	0.0152047	LDL-	0.585873	Htn -	0.338555	Smk +	0.833439	Diab +	0.0471902	CRP -	0.772105
HPA001600	ELK3	0.521596	M+	0.161157	BMI-	0.762667	CHO -	0.0927385	LDL-	0.14804	Htn -	0.0734699	Smk -	0.842043	Diab -	0.292055	CRP -	0.532341
HPA045390	PKN3	0.00156655	M+	0.0150225	BMI+	0.871563	CHO +	0.683114	LDL+	0.528866	Htn +	0.941591	Smk -	0.855022	Diab +	0.0261307	CRP +	0.12853
HPA042887	ARAP3	0.0106923	M+	0.230069	BMI+	0.479375	CHO -	0.193345	LDL+	0.0885795	Htn +	0.339981	Smk -	0.859257	Diab -	0.147216	CRP +	0.695397
HPA028406	ATOH8	0.0444188	F+	0.571377	BMI+	0.218437	CHO -	0.165403	LDL-	0.603734	Htn -	0.459261	Smk +	0.861422	Diab -	0.24552	CRP -	0.628114
HPA036380	ARHGAP31	0.00774854	M+	0.896618	BMI+	0.364838	CHO +	0.0722606	LDL+	0.117122	Htn -	0.0767732	Smk +	0.862441	Diab -	0.409861	CRP +	0.990001
HPA008014	ACVR1	0.525311	M+	0.00773897	BMI+	0.402398	CHO +	0.6775	LDL+	0.395844	Htn +	0.276098	Smk +	0.865088	Diab +	0.0797126	CRP +	0.912933
HPA016858	ESYT1	0.797556	F+	0.0461249	BMI-	0.165609	CHO -	0.123382	LDL-	0.223286	Htn -	0.117302	Smk -	0.866348	Diab +	0.00353852	CRP -	0.631824
HPA010089	SHROOM4	0.237929	F+	0.26936	BMI-	0.914318	CHO +	0.249007	LDL-	0.707745	Htn -	0.392178	Smk +	0.871571	Diab +	0.518179	CRP +	0.0221626
HPA007586	CALCRL	0.526891	F+	0.00236827	BMI-	0.68214	CHO +	0.0832393	LDL-	0.0676894	Htn -	0.451836	Smk -	0.872278	Diab +	0.00297733	CRP -	0.453808
HPA041141	HIF3A	0.6877	M+	0.150525	BMI+	0.178182	CHO +	0.0185506	LDL+	0.182047	Htn +	0.133009	Smk +	0.877751	Diab +	0.000230241	CRP +	0.192009
HPA008024	KDR	6.13e-12	F+	0.675767	BMI+	0.404878	CHO +	0.497891	LDL-	0.956914	Htn -	0.0188454	Smk +	0.887085	Diab +	0.00415383	CRP +	0.940795
HPA068391	TIMP3	1.03e-05	F+	0.841244	BMI+	0.0801067	CHO -	0.409327	LDL-	0.172439	Htn +	0.455406	Smk +	0.888287	Diab +	0.024193	CRP +	0.845113
HPA068777	CLDN5	0.000183037	F+	0.0920344	BMI+	0.444087	CHO -	0.18481	LDL-	0.823048	Htn +	3.01e-13	Smk +	0.893657	Diab +	5.54e-24	CRP +	0.372471
HPA024059	LMCD1	0.268572	M+	0.000541106	BMI-	0.736776	CHO -	0.0568585	LDL-	0.093384	Htn -	0.223747	Smk -	0.895021	Diab -	0.000361489	CRP -	0.7033
HPA035082	VAMP5	9.11e-08	M+	0.0115616	BMI+	0.137271	CHO +	0.0341657	LDL+	0.0975038	Htn +	0.996353	Smk +	0.89591	Diab -	0.509487	CRP +	0.232223
HPA034970	FAM26E	0.183657	F+	0.577539	BMI+	0.384455	CHO +	0.542205	LDL+	0.253445	Htn -	0.749931	Smk +	0.896386	Diab +	0.766406	CRP -	0.888323
HPA038562	CDC42EP2	5.76e-23	M+	0.000336242	BMI+	4.43e-09	CHO +	1.73e-14	LDL+	0.0398851	Htn +	0.005081	Smk +	0.901542	Diab -	0.00912777	CRP +	0.74483
HPA065439	LRRC32	0.900784	M+	0.466412	BMI-	0.156935	CHO -	0.49921	LDL-	0.212941	Htn +	0.912189	Smk -	0.912147	Diab -	0.47027	CRP +	0.181022
HPA071063	CCM2L	0.0707518	M+	0.0142435	BMI-	0.637961	CHO -	0.485046	LDL-	0.519371	Htn -	0.294277	Smk +	0.919612	Diab +	0.25103	CRP -	0.446926
HPA046598	ERG	1.61e-07	M+	4.02e-12	BMI+	2.4e-07	CHO +	5.81e-19	LDL+	0.000214601	Htn +	7.72e-06	Smk +	0.92526	Diab -	9.12e-12	CRP +	0.527371
HPA061655	DLC1	0.220331	F+	0.205082	BMI+	0.602567	CHO +	0.39558	LDL+	0.141551	Htn +	0.37044	Smk -	0.928012	Diab +	0.120652	CRP +	0.755508
HPA047586	SH2D3C	1.63e-09	M+	0.00121829	BMI-	0.0302501	CHO -	0.000159136	LDL-	0.373253	Htn -	0.0967222	Smk -	0.928972	Diab +	1.76e-07	CRP -	0.297557
HPA043469	PLAC9	3.77e-06	M+	0.111218	BMI-	0.771923	CHO -	0.125946	LDL-	0.378671	Htn -	0.157525	Smk -	0.932398	Diab +	1.48e-05	CRP -	0.00955538
HPA019592	S100A13	0.205343	F+	0.0803101	BMI-	0.155965	CHO -	0.711515	LDL-	0.451842	Htn -	0.0590025	Smk -	0.932756	Diab -	0.192139	CRP -	0.0542989
HPA065347	SOX18	0.0193124	M+	0.566208	BMI-	0.208685	CHO +	0.74947	LDL-	0.792109	Htn -	0.895048	Smk -	0.939632	Diab +	0.778951	CRP +	0.403227
HPA004132	LAMB1	2.47e-06	M+	0.0132019	BMI-	0.870052	CHO -	0.00576055	LDL-	0.310808	Htn -	0.184827	Smk +	0.942515	Diab +	6.87e-06	CRP -	0.861582
HPA002823	TM4SF1	0.0817392	M+	0.551452	BMI+	0.0953478	CHO +	0.35398	LDL+	0.0254233	Htn +	0.179284	Smk -	0.943896	Diab -	0.220544	CRP +	0.736476
HPA003446	SHANK3	0.0609946	M+	0.0421453	BMI-	0.991087	CHO -	0.323544	LDL-	0.238952	Htn -	0.670432	Smk -	0.950663	Diab -	0.000381505	CRP -	0.608326
HPA001895	LAMB2	0.326443	M+	0.387408	BMI+	0.0645247	CHO +	0.0829019	LDL+	0.281002	Htn +	0.181724	Smk +	0.955003	Diab +	0.13957	CRP +	0.766445
HPA066302	GPIHBP1	0.356313	M+	0.000306624	BMI-	0.0506528	CHO -	0.00532778	LDL-	0.617847	Htn -	0.994369	Smk +	0.957811	Diab -	0.0021076	CRP -	0.0973006
HPA009703	HIPK3	0.905538	M+	0.245595	BMI+	0.628961	CHO +	0.891946	LDL+	0.521907	Htn -	0.122609	Smk -	0.961023	Diab +	0.515885	CRP -	0.210659
HPA036961	ADPRH	0.16297	F+	0.0162541	BMI+	0.978236	CHO -	0.815334	LDL+	0.0298515	Htn +	0.975222	Smk +	0.962628	Diab -	0.00340435	CRP +	0.101376
HPA058757	DOCK9	2.71e-09	M+	0.00164041	BMI-	0.0918873	CHO -	0.00549322	LDL-	0.567242	Htn -	0.0919953	Smk -	0.963897	Diab +	3.81e-05	CRP -	0.771226
HPA067440	ENG	0.0216458	F+	0.506633	BMI+	0.188644	CHO -	0.472558	LDL-	0.235239	Htn -	0.27636	Smk -	0.97269	Diab -	0.252585	CRP +	0.138828
HPA067868	PTPRB	0.62327	M+	0.00192533	BMI-	0.1435	CHO -	0.0180225	LDL-	0.167341	Htn -	0.182306	Smk -	0.974655	Diab +	0.232932	CRP -	0.289743
HPA071370	GJA5	0.615118	F+	0.731441	BMI+	0.00514091	CHO -	0.0256153	LDL-	0.584737	Htn -	0.17793	Smk +	0.980987	Diab -	0.986626	CRP -	0.349124
HPA048344	ADCY4	0.0550359	M+	0.0814708	BMI+	0.509389	CHO -	0.405159	LDL+	0.453101	Htn +	0.452943	Smk +	0.983894	Diab -	0.0280708	CRP +	0.300463
HPA045284	ADAMTS7	0.000537392	F+	0.000841486	BMI-	0.0367109	CHO -	0.0103463	LDL-	0.14556	Htn -	0.243929	Smk -	0.990451	Diab +	0.000853623	CRP -	0.523443
HPA014474	GIMAP8	0.124894	M+	0.83654	BMI+	0.416594	CHO -	0.502313	LDL-	0.987577	Htn -	0.148488	Smk -	0.990542	Diab -	0.667575	CRP -	0.959408
HPA003415	LTBP2	0.000442362	F+	0.870313	BMI-	0.796596	CHO +	0.271725	LDL-	0.74423	Htn +	0.349817	Smk +	0.992937	Diab -	0.146232	CRP +	0.881918
HPA056307	CLEC1A	0.149525	F+	0.911966	BMI-	0.899432	CHO -	0.600121	LDL+	0.927564	Htn +	0.411711	Smk +	0.997332	Diab -	0.359442	CRP +	0.118717
HPA012053	FLT1	0.0458081	M+	0.362187	BMI-	0.0934781	CHO -	0.249928	LDL-	0.836294	Htn -	0.230164	Smk -	0.998192	Diab -	0.272409	CRP -	0.197164
HPA051043	ESAM	0.0666643	F+	0.843331	BMI-	0.25389	CHO -	0.439961	LDL-	0.496575	Htn -	0.000246825	Smk -	0.300769	Diab -	0.436375	CRP +	1.08e-24
HPA009065	SOX7	0.0569365	M+	0.209075	BMI+	0.738845	CHO -	0.26067	LDL-	0.928602	Htn +	0.139849	Smk -	0.363853	Diab +	0.157366	CRP -	9.28e-08
HPA048695	TINAGL1	0.0215055	F+	0.0493522	BMI-	0.640357	CHO -	0.488343	LDL+	0.230537	Htn +	0.786793	Smk -	0.541252	Diab -	0.962763	CRP +	1.97e-06
HPA061791	RBMS1	0.54034	M+	0.503304	BMI+	0.528143	CHO -	0.996255	LDL+	0.869144	Htn -	0.00475204	Smk -	0.560689	Diab -	0.0747608	CRP +	1.42e-22
HPA049838	PTRF	0.289018	F+	0.166938	BMI-	0.0296601	CHO -	0.122362	LDL-	0.057949	Htn -	0.787364	Smk -	0.914967	Diab -	0.153012	CRP -	1.99e-06

## Sheet: Tab_3_Analysis_by_sex
Table A		BMI				CHOL risk groups				LDL risk groups				Hypertention				SMK				Diabetes					Table B
		Female		Male		Female		Male		Female		Male		Female		Male		Female		Male		Female		Male
HPA_binder	gene_name	BMInum	BMInum.Dir	BMInum	BMInum.Dir	CHOL.score	CHOL.Dir	CHOL.score	CHOL.Dir	LDL.score	LDL.Dir	LDL.score	LDL.Dir	Hypert	Hyp.Dir	Hypert	Hyp.Dir	Smk	Smk.Dir	Smk	Smk.Dir	Diab	Diab.Dir	Diab	Diab.Dir		HPA_binder	gene_name	Sex*BMI	Sex*TotChol	Sex*LDL	Sex*der hten	Sex*Smoker	Sex*DM
HPA000687	LGALS1	0.550431	BMI +	0.516373	BMI -	0.00324475	CHO -	0.619624	CHO -	0.0425618	LDL -	0.991529	LDL +	0.137459	Htn-	0.300658	Htn-	0.795305	Smk -	0.248884	Smk -	-0.0441838	Diab -	0.00334898	Diab -		HPA000687	LGALS1	0.3188	0.0312	0.0494	0.2977	0.5056	0.4346
HPA001141	A4GALT	0.0165496	BMI +	0.913024	BMI +	0.612474	CHO +	0.932464	CHO -	0.170262	LDL +	0.883713	LDL +	0.259859	Htn+	0.224024	Htn-	0.415901	Smk +	0.261639	Smk -	0.0162656	Diab +	0.232606	Diab -		HPA001141	A4GALT	0.1816	0.4745	0.2885	0.1681	0.1596	0.3427
HPA001600	ELK3	0.199967	BMI -	0.539144	BMI -	0.419878	CHO +	0.317236	CHO -	0.385796	LDL -	0.120669	LDL -	0.343035	Htn-	0.26833	Htn-	0.0883251	Smk -	0.427817	Smk -	0.0145262	Diab +	0.596395	Diab -		HPA001600	ELK3	0.5893	0.8194	0.709	0.8755	0.5792	0.613
HPA001761	SEMA3G	0.641804	BMI -	0.557972	BMI -	0.347201	CHO -	0.213192	CHO -	0.9316	LDL +	0.472193	LDL -	0.544948	Htn+	0.367131	Htn-	0.733084	Smk -	0.708975	Smk -	0.0875877	Diab +	0.597166	Diab +		HPA001761	SEMA3G	0.9664	0.6434	0.5091	0.4069	0.8596	0.7323
HPA001895	LAMB2	0.190262	BMI +	0.849185	BMI -	0.757321	CHO -	0.0109003	CHO +	0.909909	LDL +	0.0230179	LDL +	0.206961	Htn+	0.749315	Htn+	0.123575	Smk +	0.725684	Smk +	0.0602725	Diab +	0.378578	Diab -		HPA001895	LAMB2	0.2711	0.0386	0.1613	0.5986	0.4234	0.1077
HPA001908	LAMC1	0.105124	BMI -	0.0587219	BMI -	0.829673	CHO -	0.000128926	CHO -	0.0854767	LDL -	3.26524e-06	LDL -	0.0885504	Htn-	0.711879	Htn+	0.48996	Smk +	0.0162126	Smk +	-0.00697919	Diab -	0.0240602	Diab +		HPA001908	LAMC1	0.4963	0.0096	0.0647	0.1587	0.155	0.1318
HPA001924	PPFIBP1	8.19382e-05	BMI +	0.0654566	BMI +	0.463222	CHO +	0.8858	CHO -	0.00748468	LDL +	0.187306	LDL -	0.392946	Htn+	0.0019467	Htn+	0.67108	Smk +	0.00826465	Smk +	0.00925685	Diab +	0.0251216	Diab +		HPA001924	PPFIBP1	0.2736	0.0522	0.0292	0.2794	0.0604	0.3804
HPA001934	FBLN2	1.4223e-05	BMI -	0.00189259	BMI -	0.124325	CHO -	0.0159882	CHO -	7.96189e-05	LDL -	0.000768177	LDL -	0.00673839	Htn-	0.04789	Htn-	0.114524	Smk -	0.0577732	Smk -	0.0496817	Diab +	0.717754	Diab -		HPA001934	FBLN2	0.796	0.908	0.3432	0.6878	0.9205	0.1773
HPA002082	VWF	4.07406e-08	BMI +	0.000284967	BMI +	0.21075	CHO +	0.000323801	CHO +	2.63209e-07	LDL +	2.21977e-08	LDL +	0.000969453	Htn+	0.0484369	Htn+	2.24503e-05	Smk +	0.00672526	Smk +	0.110277	Diab +	0.0460113	Diab +		HPA002082	VWF	0.5413	0.4716	0.9276	0.2639	0.5515	0.5016
HPA002188	FABP4	0.292915	BMI +	0.166761	BMI +	0.633691	CHO -	0.0141235	CHO -	0.0554797	LDL -	0.00931114	LDL -	0.582226	Htn+	0.285842	Htn+	0.873786	Smk -	0.363379	Smk -	-0.00649762	Diab -	0.0368897	Diab +		HPA002188	FABP4	0.7266	0.6399	0.7125	0.7867	0.627	0.1713
HPA002806	CXorf36	0.055126	BMI +	0.317377	BMI -	0.432686	CHO -	0.751433	CHO +	0.941358	LDL -	0.916188	LDL +	0.629492	Htn+	0.242455	Htn+	0.646002	Smk +	0.204698	Smk -	0.00874534	Diab +	0.652152	Diab +		HPA002806	CXorf36	0.0318	0.3207	0.4601	0.4586	0.2328	0.8529
HPA002823	TM4SF1	0.765292	BMI -	0.217034	BMI +	0.588563	CHO +	0.0713219	CHO +	0.976902	LDL +	0.269115	LDL +	0.0223926	Htn+	0.318807	Htn+	0.398344	Smk +	0.010677	Smk -	-0.0103048	Diab -	0.944174	Diab +		HPA002823	TM4SF1	0.3014	0.3438	0.61	0.457	0.0166	0.8593
HPA002989	SPARC	0.00432242	BMI -	0.00313958	BMI -	0.346902	CHO +	0.0813504	CHO -	0.286033	LDL -	0.0558463	LDL -	0.846015	Htn-	0.00104286	Htn-	0.347668	Smk +	0.966374	Smk +	0.0247615	Diab +	0.0134121	Diab -		HPA002989	SPARC	0.5829	0.337	0.7562	0.0612	0.4807	0.0787
HPA003050	RHOJ	0.00148254	BMI +	2.5857e-06	BMI +	0.473369	CHO +	2.01858e-08	CHO +	8.8426e-05	LDL +	1.29562e-10	LDL +	0.0143747	Htn+	0.0492817	Htn+	0.000210022	Smk +	0.0550806	Smk +	0.00470641	Diab +	0.210557	Diab +		HPA003050	RHOJ	0.0567	0.0018	0.0412	0.6667	0.3209	0.5664
HPA003415	LTBP2	0.500084	BMI +	0.284515	BMI -	0.217772	CHO +	0.387028	CHO -	0.368884	LDL +	0.0156973	LDL -	0.739564	Htn-	0.445354	Htn+	0.978528	Smk -	0.182414	Smk +	-0.0769972	Diab -	0.299183	Diab +		HPA003415	LTBP2	0.1185	0.0097	0.0082	0.4969	0.2211	0.1174
HPA003446	SHANK3	0.0630936	BMI -	0.420902	BMI -	0.789518	CHO -	0.986948	CHO -	0.375243	LDL -	0.550532	LDL -	0.298582	Htn-	0.565667	Htn-	0.425942	Smk +	0.120141	Smk -	-0.0332478	Diab -	0.77871	Diab +		HPA003446	SHANK3	0.5388	0.9321	0.775	0.6296	0.0945	0.5603
HPA003519	RPS6KA2	5.59857e-12	BMI +	2.66043e-08	BMI +	0.343821	CHO +	0.119845	CHO +	0.00134877	LDL +	0.581156	LDL +	0.0682612	Htn+	4.88602e-05	Htn+	0.468781	Smk +	0.312019	Smk +	0.00218168	Diab +	0.0187188	Diab +		HPA003519	RPS6KA2	0.9091	0.7124	0.2904	0.2931	0.6216	0.2924
HPA003891	PTPRM	0.106255	BMI +	0.325647	BMI +	0.941013	CHO -	0.0603095	CHO -	0.660582	LDL +	0.0105651	LDL -	0.245818	Htn-	0.0323803	Htn+	0.188387	Smk +	0.212483	Smk +	0.000711691	Diab +	0.0532228	Diab +		HPA003891	PTPRM	0.8019	0.0492	0.0659	0.0514	0.7104	0.342
HPA004131	CD300LG	0.145543	BMI +	0.865562	BMI +	0.842127	CHO -	0.634679	CHO -	0.119761	LDL +	0.174262	LDL -	0.723189	Htn-	0.176801	Htn+	0.651225	Smk -	0.287771	Smk +	-0.0365985	Diab -	0.739579	Diab +		HPA004131	CD300LG	0.3287	0.3291	0.1735	0.4213	0.2114	0.4425
HPA004132	LAMB1	0.00151136	BMI -	0.813636	BMI -	0.888968	CHO -	0.852445	CHO -	0.0633202	LDL -	0.0257808	LDL -	0.17432	Htn-	0.806171	Htn-	0.200815	Smk +	0.450483	Smk +	-0.00737446	Diab -	0.819759	Diab +		HPA004132	LAMB1	0.0559	0.5509	0.8363	0.6512	0.7108	0.7501
HPA004138	VEGFC	0.82093	BMI -	0.404721	BMI +	0.124923	CHO +	0.599382	CHO +	0.0114644	LDL +	0.0156317	LDL +	0.49729	Htn+	0.160971	Htn+	0.896181	Smk +	0.741519	Smk -	0.0195949	Diab +	0.102434	Diab -		HPA004138	VEGFC	0.4432	0.7634	0.7661	0.7694	0.7755	0.2196
HPA004690	PECAM1	0.00348317	BMI -	0.951222	BMI -	0.503895	CHO -	0.757358	CHO -	0.0201121	LDL -	0.0732506	LDL -	0.399754	Htn-	0.469101	Htn+	0.696756	Smk -	0.159855	Smk -	0.0580662	Diab +	0.405716	Diab +		HPA004690	PECAM1	0.085	0.7816	0.9641	0.2813	0.4454	0.8322
HPA004748	TLN1	0.242766	BMI +	0.328692	BMI +	0.0193763	CHO +	0.0376923	CHO +	1.1556e-05	LDL +	0.0392822	LDL +	0.358592	Htn-	0.396171	Htn+	0.211687	Smk +	0.00523748	Smk +	0.103428	Diab +	0.0212423	Diab +		HPA004748	TLN1	0.9094	0.6652	0.1084	0.2216	0.2887	0.5723
HPA004798	C1orf198	0.000146344	BMI +	0.0078662	BMI +	0.423738	CHO +	0.967207	CHO +	0.0553827	LDL +	0.689706	LDL -	0.56148	Htn+	0.0134531	Htn+	0.756159	Smk +	0.00876293	Smk +	0.0431472	Diab +	0.0959705	Diab +		HPA004798	C1orf198	0.7032	0.657	0.2926	0.2246	0.0776	0.8651
HPA005654	BCAM	0.000121481	BMI -	0.1982	BMI -	0.103991	CHO -	0.219799	CHO -	0.000436107	LDL -	0.117081	LDL -	0.107814	Htn-	0.812009	Htn+	0.368646	Smk -	0.0981033	Smk -	-0.0150199	Diab -	0.44035	Diab -		HPA005654	BCAM	0.2088	0.9367	0.3629	0.3574	0.5439	0.7999
HPA006279	ADAMTSL4	4.21391e-17	BMI -	4.27901e-07	BMI -	0.793468	CHO +	0.00844109	CHO -	2.67509e-05	LDL -	0.000916437	LDL -	0.000724349	Htn-	0.0162405	Htn-	0.348855	Smk -	0.345824	Smk -	-0.0280972	Diab -	0.572198	Diab -		HPA006279	ADAMTSL4	0.3487	0.3183	0.5723	0.4707	0.9864	0.7696
HPA007041	ACVRL1	0.575362	BMI -	0.550028	BMI -	0.634529	CHO -	0.783407	CHO +	0.806253	LDL -	0.483409	LDL +	0.176062	Htn+	0.231095	Htn-	0.138605	Smk -	0.0415199	Smk -	0.0321427	Diab +	0.7814	Diab +		HPA007041	ACVRL1	0.9097	0.1398	0.1791	0.1333	0.5556	0.7056
HPA007586	CALCRL	0.052219	BMI -	0.0191027	BMI -	0.265777	CHO +	0.479159	CHO -	0.680455	LDL -	0.0289874	LDL -	0.887538	Htn-	0.0144877	Htn-	0.667566	Smk -	0.463437	Smk -	-0.0300256	Diab -	0.435061	Diab +		HPA007586	CALCRL	0.6809	0.0912	0.1186	0.2492	0.756	0.2484
HPA008014	ACVR1	0.0548839	BMI +	0.100449	BMI +	0.629389	CHO +	0.617213	CHO +	0.355714	LDL +	0.689564	LDL -	0.945812	Htn+	0.327706	Htn+	0.985061	Smk +	0.0849468	Smk +	-0.00903014	Diab -	0.720408	Diab +		HPA008014	ACVR1	0.8933	0.6064	0.4493	0.7463	0.2396	0.681
HPA008024	KDR	0.269563	BMI +	0.448633	BMI -	0.437053	CHO +	0.907928	CHO +	0.636761	LDL +	0.139236	LDL -	0.17868	Htn-	0.242125	Htn+	0.228098	Smk +	0.0304186	Smk +	0.0149934	Diab +	0.927461	Diab -		HPA008024	KDR	0.1248	0.1084	0.1989	0.181	0.3299	0.5593
HPA008586	TBX2	0.429673	BMI -	0.148871	BMI -	0.76252	CHO -	0.25561	CHO -	0.318865	LDL -	0.460406	LDL -	0.782313	Htn-	0.891739	Htn-	0.414117	Smk +	0.30865	Smk -	0.0650025	Diab +	0.0936562	Diab -		HPA008586	TBX2	0.5485	0.9747	0.6547	0.7493	0.1741	0.1322
HPA008766	TGFBR2	1.51606e-05	BMI +	0.0731979	BMI +	0.231142	CHO +	0.127087	CHO -	0.643938	LDL +	0.798918	LDL -	0.0145181	Htn+	0.00654583	Htn+	0.946915	Smk -	0.203348	Smk -	0.0176279	Diab +	0.899733	Diab +		HPA008766	TGFBR2	0.3621	0.3048	0.4415	0.8259	0.4321	0.6119
HPA008848	MCAM	0.738486	BMI -	0.815756	BMI -	0.115537	CHO +	0.0385623	CHO -	0.566442	LDL +	0.318952	LDL -	0.373024	Htn+	0.838258	Htn-	0.188366	Smk -	0.626271	Smk -	0.0130384	Diab +	0.741346	Diab +		HPA008848	MCAM	0.9533	0.063	0.1472	0.4339	0.5599	0.911
HPA009300	CD93	0.240454	BMI -	0.0623797	BMI -	0.47486	CHO -	0.641798	CHO -	0.0658033	LDL -	0.70569	LDL +	0.328976	Htn-	0.0763856	Htn-	0.125916	Smk +	0.0471486	Smk +	-0.0499598	Diab -	0.0969537	Diab -		HPA009300	CD93	0.5389	0.2809	0.1584	0.6963	0.8251	0.9907
HPA009703	HIPK3	0.200715	BMI +	0.898587	BMI +	0.830648	CHO -	0.549806	CHO +	0.0960607	LDL -	0.100932	LDL +	0.38456	Htn+	0.0765759	Htn-	0.874047	Smk +	0.0294203	Smk -	0.0122141	Diab +	0.772516	Diab -		HPA009703	HIPK3	0.5783	0.4679	0.155	0.0436	0.0876	0.5904
HPA010012	MFAP5	0.629008	BMI -	0.206338	BMI -	0.825959	CHO -	0.0697516	CHO -	0.0011289	LDL -	0.133037	LDL -	0.345643	Htn-	0.126198	Htn-	0.822787	Smk -	0.629519	Smk -	-0.0297735	Diab -	0.262709	Diab -		HPA010012	MFAP5	0.5442	0.1838	0.0731	0.9501	0.8043	0.7394
HPA010089	SHROOM4	0.722427	BMI -	0.241865	BMI -	0.512887	CHO -	0.659364	CHO +	0.237095	LDL -	0.726565	LDL -	0.983805	Htn-	0.692619	Htn-	0.915763	Smk +	0.319701	Smk +	-0.0039048	Diab -	0.764447	Diab +		HPA010089	SHROOM4	0.5335	0.6347	0.6211	0.9682	0.6002	0.755
HPA010952	HEG1	3.528e-07	BMI -	3.14369e-07	BMI -	0.234585	CHO -	0.00301507	CHO -	0.00015446	LDL -	0.000951444	LDL -	0.00247187	Htn-	0.00617881	Htn-	0.789042	Smk -	0.328365	Smk +	-0.0394643	Diab -	0.241588	Diab -		HPA010952	HEG1	0.7357	0.9449	0.3484	0.4246	0.4623	0.6337
HPA011325	PDGFB	0.0215989	BMI -	0.265854	BMI -	0.593336	CHO -	0.649904	CHO -	0.00750457	LDL -	0.129832	LDL -	0.272461	Htn-	0.99718	Htn+	0.938327	Smk +	0.135298	Smk -	0.0377011	Diab +	0.796337	Diab +		HPA011325	PDGFB	0.6557	0.5432	0.9747	0.4267	0.2115	0.6948
HPA011785	TMEM109	0.0661324	BMI -	0.135797	BMI -	0.920692	CHO +	0.386012	CHO -	0.730951	LDL -	0.515153	LDL +	0.610433	Htn-	0.1452	Htn-	0.25068	Smk -	0.353974	Smk -	-0.0543538	Diab -	0.860428	Diab -		HPA011785	TMEM109	0.7387	0.6252	0.1002	0.4362	0.9153	0.7631
HPA012053	FLT1	0.066795	BMI -	0.794576	BMI +	0.0834398	CHO -	0.416692	CHO -	0.110619	LDL -	0.762256	LDL -	0.954983	Htn-	0.775336	Htn-	0.0235267	Smk -	0.806152	Smk +	-0.0110156	Diab -	0.885311	Diab +		HPA012053	FLT1	0.232	0.9106	0.6561	0.6631	0.1199	0.7762
HPA012099	AFAP1L1	0.899025	BMI -	0.649639	BMI +	0.126181	CHO +	0.174042	CHO -	0.234442	LDL +	0.914553	LDL -	0.590456	Htn+	0.513636	Htn+	0.445738	Smk +	0.879973	Smk +	0.0172198	Diab +	0.412949	Diab -		HPA012099	AFAP1L1	0.6624	0.0468	0.1305	0.8435	0.7505	0.4287
HPA012611	THSD1	0.62119	BMI -	0.605354	BMI -	0.120157	CHO -	0.468853	CHO -	0.094082	LDL -	0.89259	LDL +	0.908423	Htn-	0.431946	Htn-	0.472043	Smk +	0.922695	Smk +	0.0641843	Diab +	0.923265	Diab -		HPA012611	THSD1	0.8766	0.2579	0.3865	0.8907	0.6325	0.5918
HPA013658	TMEM204	0.742969	BMI -	0.496091	BMI -	0.921633	CHO -	0.378102	CHO -	0.254657	LDL -	0.00953312	LDL -	0.216132	Htn-	0.644468	Htn+	0.712719	Smk +	0.729292	Smk +	-0.00911114	Diab -	0.567172	Diab -		HPA013658	TMEM204	0.5159	0.2589	0.4374	0.1826	0.9839	0.8975
HPA013659	HSPA12B	0.000104515	BMI +	0.428203	BMI +	0.825977	CHO -	0.476353	CHO -	0.159241	LDL +	0.061527	LDL -	0.963214	Htn+	0.275966	Htn+	0.0523649	Smk +	6.35303e-05	Smk +	0.0337859	Diab +	0.00126053	Diab +		HPA013659	HSPA12B	0.0822	0.1093	0.0469	0.7717	0.059	0.2855
HPA013979	CYTH3	0.225218	BMI -	0.527957	BMI -	0.923426	CHO +	0.0600602	CHO -	0.0660723	LDL -	0.865485	LDL -	0.297917	Htn+	0.203751	Htn-	0.0898452	Smk +	0.55665	Smk -	0.00584591	Diab +	0.756392	Diab +		HPA013979	CYTH3	0.8661	0.7346	0.9244	0.0457	0.1459	0.9879
HPA014474	GIMAP8	0.746303	BMI +	0.917148	BMI +	0.330997	CHO -	0.69363	CHO -	0.766627	LDL -	0.535857	LDL -	0.791196	Htn-	0.745528	Htn+	0.0792914	Smk -	0.653047	Smk -	0.00135893	Diab +	0.994268	Diab +		HPA014474	GIMAP8	0.8098	0.7139	0.9822	0.4593	0.3841	0.9941
HPA014515	GJA4	0.949691	BMI +	0.439331	BMI +	0.490305	CHO +	0.457686	CHO +	0.729576	LDL +	0.669487	LDL +	0.53375	Htn-	0.194827	Htn+	0.506544	Smk -	0.78832	Smk -	-0.136969	Diab -	0.206498	Diab -		HPA014515	GJA4	0.4251	0.4161	0.5573	0.1137	0.9089	0.4001
HPA014698	CALHM2	0.588308	BMI -	0.817272	BMI -	0.709531	CHO -	0.0375617	CHO +	0.805138	LDL +	0.0710965	LDL +	0.434272	Htn+	0.0840173	Htn-	0.115492	Smk -	0.04812	Smk -	0.0503427	Diab +	0.0387376	Diab -		HPA014698	CALHM2	0.9233	0.2705	0.4298	0.1175	0.9155	0.0264
HPA016034	TSPAN4	0.21365	BMI -	0.37026	BMI -	0.889562	CHO -	0.101293	CHO -	0.479457	LDL -	0.00467826	LDL -	0.536915	Htn+	0.331541	Htn-	0.333276	Smk -	0.0557655	Smk -	-0.0185472	Diab -	0.75042	Diab -		HPA016034	TSPAN4	0.915	0.1415	0.0916	0.2337	0.5932	0.8887
HPA016858	ESYT1	0.176401	BMI -	0.117027	BMI -	0.155315	CHO -	0.340026	CHO -	0.102083	LDL -	0.523622	LDL -	0.776142	Htn+	0.0461484	Htn-	0.43305	Smk -	0.167369	Smk -	-0.00042702	Diab -	0.847632	Diab +		HPA016858	ESYT1	0.6962	0.765	0.493	0.0932	0.6916	0.9241
HPA017759	FBN1	0.0010976	BMI -	0.524196	BMI -	0.633767	CHO -	0.263022	CHO -	0.00404464	LDL -	0.016319	LDL -	0.0851263	Htn-	0.748077	Htn+	0.92412	Smk -	0.299477	Smk -	0.0107732	Diab +	0.338417	Diab +		HPA017759	FBN1	0.1249	0.5888	0.989	0.2113	0.5103	0.6878
HPA017913	COL15A1	0.0724091	BMI -	0.0993679	BMI -	0.464541	CHO -	0.662491	CHO -	0.026263	LDL -	0.423678	LDL +	0.251595	Htn+	0.00137145	Htn-	0.842983	Smk -	0.504181	Smk -	-0.0358206	Diab -	0.392782	Diab -		HPA017913	COL15A1	0.9171	0.1774	0.0436	0.0076	0.6682	0.8565
HPA018127	NAV1	0.0983943	BMI +	0.54896	BMI -	0.720435	CHO +	0.446356	CHO +	0.929742	LDL +	0.40635	LDL +	0.179956	Htn+	0.11045	Htn-	0.370099	Smk -	0.627436	Smk -	0.00588907	Diab +	0.231473	Diab +		HPA018127	NAV1	0.1393	0.9899	0.8574	0.0617	0.7198	0.6043
HPA018193	NEK7	0.225897	BMI -	0.251145	BMI -	0.135376	CHO +	0.983739	CHO -	0.700169	LDL -	0.833723	LDL -	0.108776	Htn-	0.0764231	Htn+	0.848741	Smk +	0.200647	Smk +	-0.0550521	Diab -	0.588627	Diab +		HPA018193	NEK7	0.9672	0.7585	0.8104	0.0208	0.4404	0.2077
HPA018793	ANGPT1	0.768711	BMI +	0.333656	BMI +	0.106786	CHO -	0.199161	CHO +	0.0074122	LDL -	0.669013	LDL +	0.718908	Htn-	0.0221077	Htn+	0.958242	Smk +	0.0336111	Smk -	0.0732391	Diab +	0.781288	Diab +		HPA018793	ANGPT1	0.5526	0.0235	0.0657	0.0277	0.0913	0.6672
HPA019191	FGD5	0.000103941	BMI -	0.711737	BMI -	0.886933	CHO +	0.709267	CHO -	0.0348203	LDL -	0.0661502	LDL -	0.025472	Htn-	0.545211	Htn+	0.968689	Smk -	0.108544	Smk -	-0.00933806	Diab -	0.728741	Diab -		HPA019191	FGD5	0.0363	0.5188	0.9072	0.0418	0.2704	0.9525
HPA019207	GPR4	3.96762e-06	BMI +	1.29017e-05	BMI +	0.000606304	CHO +	4.07845e-10	CHO +	3.07346e-10	LDL +	2.31806e-12	LDL +	0.00758468	Htn+	0.0233475	Htn+	0.0678828	Smk +	0.484552	Smk +	0.0910074	Diab +	0.637161	Diab -		HPA019207	GPR4	0.7208	0.2147	0.6166	0.6198	0.4136	0.1643
HPA019592	S100A13	0.139138	BMI -	0.346415	BMI -	0.139006	CHO -	0.383906	CHO -	0.459275	LDL -	0.871725	LDL +	0.360333	Htn-	0.868165	Htn-	0.205749	Smk -	0.14924	Smk -	-0.138244	Diab -	0.312699	Diab +		HPA019592	S100A13	0.9022	0.7224	0.5454	0.5287	0.7722	0.0453
HPA021180	OLFML2A	0.203389	BMI -	0.152143	BMI -	0.200852	CHO -	0.118211	CHO -	0.517725	LDL -	0.225409	LDL -	0.837543	Htn+	0.343634	Htn-	0.262424	Smk -	0.133751	Smk +	-0.0395352	Diab -	0.90328	Diab -		HPA021180	OLFML2A	0.6584	0.5484	0.844	0.374	0.0649	0.4507
HPA021515	MYCT1	0.0256324	BMI +	0.0005856	BMI +	0.51802	CHO +	0.0447486	CHO +	0.0253345	LDL +	0.00336136	LDL +	0.118493	Htn+	0.00843407	Htn+	0.244051	Smk +	0.750354	Smk +	-0.0192481	Diab -	0.530134	Diab +		HPA021515	MYCT1	0.3868	0.7052	0.6744	0.4225	0.4602	0.5149
HPA023392	DLL4	0.344466	BMI +	0.206567	BMI +	0.000316021	CHO +	2.05386e-05	CHO +	1.66222e-07	LDL +	2.67181e-12	LDL +	0.182695	Htn+	0.317396	Htn-	0.00598778	Smk +	0.112469	Smk +	0.00112416	Diab +	0.109642	Diab -		HPA023392	DLL4	0.6069	0.079	0.5587	0.2116	0.3439	0.4122
HPA023542	APBB2	0.318358	BMI -	0.00688292	BMI -	0.684161	CHO +	0.00479044	CHO -	0.794823	LDL +	0.00510973	LDL -	0.0229833	Htn-	0.062167	Htn-	0.467434	Smk -	0.112136	Smk +	-0.054766	Diab -	0.73221	Diab +		HPA023542	APBB2	0.1936	0.102	0.2192	0.6903	0.1006	0.3651
HPA024059	LMCD1	0.0056129	BMI -	0.043297	BMI -	0.355312	CHO +	0.0462063	CHO -	0.277982	LDL -	0.0879217	LDL -	0.290685	Htn-	0.170626	Htn-	0.919836	Smk -	0.0811135	Smk -	0.0487583	Diab +	0.388284	Diab -		HPA024059	LMCD1	0.7203	0.4119	0.9618	0.8878	0.3044	0.2449
HPA026111	NES	0.299002	BMI -	0.741111	BMI -	0.159112	CHO -	0.310144	CHO +	0.241088	LDL -	0.512717	LDL +	0.732634	Htn+	0.81858	Htn-	0.471577	Smk -	0.287044	Smk -	0.0611238	Diab +	0.933222	Diab +		HPA026111	NES	0.7759	0.2063	0.1196	0.6745	0.8917	0.4866
HPA026534	ARHGAP29	0.892728	BMI +	0.834343	BMI -	0.677873	CHO +	0.245283	CHO -	0.219229	LDL +	0.135352	LDL -	0.718182	Htn+	0.0188913	Htn-	0.621381	Smk +	0.355675	Smk -	-0.117194	Diab -	0.438485	Diab +		HPA026534	ARHGAP29	0.8027	0.0493	0.0453	0.0975	0.3379	0.0453
HPA028406	ATOH8	0.307911	BMI +	0.579694	BMI -	0.87776	CHO -	0.07822	CHO -	0.507312	LDL -	0.174531	LDL -	0.87103	Htn+	0.310036	Htn-	0.301299	Smk +	0.774991	Smk -	-0.0453954	Diab -	0.682535	Diab +		HPA028406	ATOH8	0.2511	0.9063	0.6919	0.654	0.2866	0.3768
HPA028567	ADAMTS9	0.00320751	BMI +	0.194543	BMI +	0.520227	CHO -	0.51639	CHO -	0.959495	LDL -	0.173578	LDL -	0.57744	Htn+	0.449209	Htn+	0.922647	Smk -	0.30194	Smk +	-0.00767047	Diab -	0.033995	Diab +		HPA028567	ADAMTS9	0.4159	0.2814	0.2814	0.9099	0.3216	0.2317
HPA028789	JAM2	0.353655	BMI +	0.150094	BMI -	0.592704	CHO -	0.169552	CHO -	0.817615	LDL -	0.648432	LDL +	0.645772	Htn-	0.0348816	Htn-	0.908262	Smk +	0.398115	Smk +	0.0863927	Diab +	0.167731	Diab -		HPA028789	JAM2	0.0904	0.6951	0.5737	0.1104	0.5133	0.1152
HPA029307	COX4I2	4.4146e-08	BMI +	0.0570056	BMI +	0.50855	CHO +	0.977438	CHO -	0.0208764	LDL +	0.392287	LDL -	0.113163	Htn+	0.00384373	Htn+	0.349133	Smk +	0.039051	Smk +	0.0410853	Diab +	0.0309551	Diab +		HPA029307	COX4I2	0.2077	0.1681	0.0605	0.3379	0.1969	0.524
HPA029947	SASH1	0.0688963	BMI -	0.141819	BMI -	0.109911	CHO -	0.561013	CHO -	0.338083	LDL -	0.501196	LDL +	0.821077	Htn-	0.677687	Htn-	0.555731	Smk -	0.592192	Smk -	-0.0629193	Diab -	0.855765	Diab -		HPA029947	SASH1	0.8531	0.3984	0.1734	0.9076	0.9721	0.6048
HPA030278	NRP1	0.902123	BMI +	0.502386	BMI -	0.2972	CHO +	0.132474	CHO -	0.618001	LDL +	0.184229	LDL -	0.425399	Htn+	0.368793	Htn-	0.736472	Smk -	0.352936	Smk +	0.0258281	Diab +	0.209905	Diab +		HPA030278	NRP1	0.5939	0.2719	0.4087	0.2585	0.3825	0.6068
HPA031087	NPR1	0.464273	BMI +	0.665472	BMI -	0.0783546	CHO -	0.471014	CHO -	0.178759	LDL -	0.818021	LDL +	0.229098	Htn+	0.884792	Htn+	0.776946	Smk -	0.34151	Smk -	0.0693788	Diab +	0.217558	Diab -		HPA031087	NPR1	0.3513	0.4448	0.5284	0.6393	0.6133	0.1236
HPA031200	EPAS1	0.646825	BMI +	0.00776854	BMI +	0.855551	CHO -	0.579207	CHO +	0.527404	LDL +	0.315108	LDL +	0.495619	Htn+	0.158887	Htn+	0.833178	Smk +	0.670103	Smk -	-0.0239648	Diab -	0.290915	Diab +		HPA031200	EPAS1	0.068	0.4261	0.7106	0.6785	0.635	0.3133
HPA031328	CPAMD8	0.000329616	BMI +	0.994274	BMI -	0.073466	CHO -	0.921421	CHO +	0.592752	LDL -	0.671992	LDL -	0.620478	Htn+	0.430295	Htn+	0.117375	Smk +	0.816954	Smk +	0.0386159	Diab +	0.326342	Diab -		HPA031328	CPAMD8	0.0225	0.4942	0.8065	0.4416	0.4377	0.2351
HPA032003	ACKR3	0.0111094	BMI +	0.211961	BMI +	0.0813111	CHO +	0.55183	CHO -	0.48941	LDL +	0.29699	LDL -	0.593999	Htn+	0.225418	Htn+	0.451227	Smk +	0.00353983	Smk +	-0.0490776	Diab -	0.0442788	Diab +		HPA032003	ACKR3	0.5679	0.334	0.2113	0.576	0.1379	0.0622
HPA034719	RBMS3	0.535493	BMI -	0.463451	BMI +	0.93138	CHO -	0.649995	CHO -	0.269939	LDL -	0.837799	LDL -	0.549049	Htn-	0.884969	Htn+	0.644909	Smk -	0.19956	Smk -	0.0492811	Diab +	0.157145	Diab +		HPA034719	RBMS3	0.264	0.5345	0.4569	0.5461	0.5273	0.8084
HPA034970	FAM26E	0.349002	BMI +	0.997166	BMI -	0.645463	CHO +	0.277749	CHO +	0.628471	LDL +	0.749265	LDL +	0.499093	Htn-	0.433317	Htn-	0.114388	Smk +	0.226712	Smk -	0.010737	Diab +	0.919761	Diab +		HPA034970	FAM26E	0.6055	0.2704	0.9838	0.8089	0.0445	0.9917
HPA035079	SCARF2	1.92734e-05	BMI +	0.109445	BMI +	0.775444	CHO +	0.657328	CHO +	0.0112316	LDL +	0.987859	LDL -	0.315592	Htn+	0.00108937	Htn+	0.138409	Smk +	0.00945171	Smk +	0.0378677	Diab +	0.130239	Diab +		HPA035079	SCARF2	0.1191	0.1866	0.1138	0.2655	0.2553	0.9788
HPA035082	VAMP5	0.153887	BMI +	0.0223774	BMI +	0.512552	CHO +	0.100908	CHO +	0.2994	LDL +	0.0540597	LDL +	0.0585539	Htn+	0.619858	Htn+	0.238702	Smk +	0.229371	Smk -	0.0218387	Diab +	0.605971	Diab -		HPA035082	VAMP5	0.3398	0.3396	0.6057	0.4042	0.0728	0.5577
HPA035218	PEAR1	0.871909	BMI +	0.289084	BMI -	0.0284741	CHO -	0.231289	CHO -	0.190045	LDL -	0.51961	LDL -	0.281669	Htn+	0.04209	Htn-	0.640724	Smk +	0.816459	Smk -	-0.0908046	Diab -	0.669346	Diab +		HPA035218	PEAR1	0.4294	0.3318	0.3809	0.044	0.5842	0.2421
HPA036089	TNS1	6.62644e-18	BMI +	6.465e-06	BMI +	0.0840583	CHO +	0.278499	CHO +	0.000960106	LDL +	0.2892	LDL +	0.0460306	Htn+	0.00134511	Htn+	0.629688	Smk +	0.512311	Smk -	0.0967057	Diab +	0.0501691	Diab +		HPA036089	TNS1	0.3678	0.3571	0.1247	0.5434	0.5339	0.2669
HPA036380	ARHGAP31	0.997053	BMI +	0.866875	BMI +	0.612012	CHO -	0.165014	CHO +	0.321757	LDL +	0.128604	LDL +	0.799882	Htn+	0.0187393	Htn-	0.0659817	Smk +	0.469272	Smk +	-0.0303275	Diab -	0.876253	Diab +		HPA036380	ARHGAP31	0.8184	0.3144	0.4851	0.0613	0.4419	0.5717
HPA036435	HYAL2	0.239061	BMI -	0.995393	BMI +	0.14579	CHO +	0.902847	CHO -	0.410687	LDL +	0.323462	LDL -	0.449617	Htn-	0.571879	Htn+	0.21219	Smk -	0.3755	Smk -	-0.0186939	Diab -	0.16478	Diab +		HPA036435	HYAL2	0.4256	0.1476	0.2998	0.3835	0.918	0.1879
HPA036723	CD34	0.165853	BMI +	0.37515	BMI +	0.890986	CHO +	0.287185	CHO -	0.210101	LDL +	0.195602	LDL -	0.823021	Htn-	0.569369	Htn+	0.650993	Smk -	0.768985	Smk +	-0.00922269	Diab -	0.316321	Diab +		HPA036723	CD34	0.7926	0.1829	0.0782	0.6359	0.5712	0.4098
HPA036961	ADPRH	0.0155078	BMI +	0.335754	BMI +	0.520468	CHO +	0.818422	CHO -	0.0861725	LDL +	0.291776	LDL -	0.263199	Htn+	0.0736984	Htn+	0.673346	Smk -	0.643607	Smk +	-0.0154091	Diab -	0.89948	Diab +		HPA036961	ADPRH	0.5827	0.3117	0.1921	0.684	0.4708	0.8081
HPA038304	ITIH5	1.06053e-06	BMI +	0.135476	BMI +	0.605643	CHO -	0.320214	CHO +	0.113236	LDL +	0.653159	LDL +	0.153401	Htn+	0.522332	Htn+	0.375941	Smk +	0.035197	Smk +	-0.000407901	Diab -	0.000838678	Diab +		HPA038304	ITIH5	0.0318	0.8211	0.3899	0.4287	0.3264	0.0851
HPA038562	CDC42EP2	0.186769	BMI +	0.000129	BMI +	0.00181861	CHO +	3.7333e-06	CHO +	7.85429e-07	LDL +	6.13391e-09	LDL +	0.117468	Htn+	0.210515	Htn+	0.000134207	Smk +	0.649009	Smk +	0.000257878	Diab +	0.840884	Diab -		HPA038562	CDC42EP2	0.0219	0.2102	0.6598	0.6783	0.0332	0.8188
HPA038824	GABRE	1.95701e-10	BMI +	2.20445e-05	BMI +	0.768158	CHO +	0.569503	CHO +	0.00233658	LDL +	0.46726	LDL -	0.176455	Htn+	0.219712	Htn+	0.0242956	Smk +	0.000566342	Smk +	0.0453325	Diab +	0.0123288	Diab +		HPA038824	GABRE	0.6145	0.1202	0.0145	0.6697	0.2221	0.792
HPA039535	STARD13	0.0450386	BMI +	0.0992185	BMI +	0.642163	CHO -	0.567602	CHO +	0.166875	LDL +	0.699422	LDL +	0.0357664	Htn+	0.491141	Htn+	0.0709515	Smk +	0.525252	Smk +	-0.0178408	Diab -	0.17852	Diab +		HPA039535	STARD13	0.8583	0.8834	0.5338	0.5582	0.4982	0.3047
HPA039762	NID2	0.0658143	BMI +	0.175783	BMI +	0.689237	CHO +	0.939778	CHO -	0.602471	LDL +	0.535065	LDL -	0.824405	Htn-	0.957353	Htn+	0.746013	Smk -	0.51965	Smk +	-0.0138847	Diab -	0.383088	Diab +		HPA039762	NID2	0.9033	0.517	0.4122	0.8235	0.5041	0.3929
HPA040365	RAPGEF3	0.0370457	BMI -	0.867173	BMI -	0.914787	CHO +	0.249006	CHO +	0.561227	LDL -	0.769012	LDL +	0.627257	Htn-	0.792191	Htn-	0.746581	Smk -	0.990932	Smk -	0.00811009	Diab +	0.435409	Diab +		HPA040365	RAPGEF3	0.2585	0.5117	0.9506	0.8271	0.6989	0.9735
HPA041138	SLC12A4	0.0373698	BMI +	0.0055216	BMI +	0.0548124	CHO +	0.150686	CHO +	0.010963	LDL +	0.00911674	LDL +	0.0769962	Htn+	0.132164	Htn+	0.020667	Smk +	0.912957	Smk -	0.00555895	Diab +	0.354237	Diab +		HPA041138	SLC12A4	0.3736	0.7468	0.8446	0.7442	0.1297	0.7402
HPA041141	HIF3A	0.0700964	BMI +	0.866073	BMI +	0.53964	CHO -	0.0248251	CHO +	0.308241	LDL +	0.0272436	LDL +	0.845748	Htn-	0.0410086	Htn+	0.350965	Smk +	0.258825	Smk +	0.0208225	Diab +	0.968462	Diab -		HPA041141	HIF3A	0.3055	0.0989	0.4848	0.0865	0.86	0.7606
HPA041881	USHBP1	0.414323	BMI -	0.0534593	BMI -	4.35553e-05	CHO -	0.263874	CHO -	0.0108709	LDL -	0.644991	LDL -	0.185638	Htn+	0.109812	Htn-	0.814567	Smk +	0.964692	Smk +	-0.0673633	Diab -	0.26409	Diab -		HPA041881	USHBP1	0.4897	0.0212	0.0277	0.059	0.745	0.8981
HPA042314	PLXND1	0.0902361	BMI -	0.5291	BMI -	0.548232	CHO +	0.310889	CHO +	0.643308	LDL +	0.360896	LDL +	0.424738	Htn-	0.0932078	Htn-	0.410305	Smk +	0.334917	Smk +	0.0127888	Diab +	0.363216	Diab -		HPA042314	PLXND1	0.5204	0.6234	0.986	0.175	0.8062	0.3307
HPA042328	FZD4	0.616424	BMI -	0.149953	BMI -	0.855066	CHO -	0.000946898	CHO -	0.156721	LDL -	6.66935e-05	LDL -	0.310618	Htn-	0.607547	Htn+	0.473574	Smk +	0.00442688	Smk +	0.00190173	Diab +	0.025817	Diab +		HPA042328	FZD4	0.3728	0.0527	0.165	0.3719	0.0897	0.2451
HPA042664	CRIP2	0.220926	BMI +	0.769729	BMI -	0.937922	CHO +	0.0417622	CHO -	0.0111153	LDL +	0.296031	LDL -	0.700386	Htn+	0.465643	Htn+	0.000103413	Smk +	0.00556962	Smk +	-0.0177219	Diab -	0.350396	Diab +		HPA042664	CRIP2	0.214	0.025	0.01	0.9762	0.3638	0.5615
HPA042867	ADAMTS15	0.251038	BMI +	0.724176	BMI -	0.216173	CHO -	0.613932	CHO -	0.672269	LDL -	0.844533	LDL +	0.423351	Htn-	0.867231	Htn-	0.981716	Smk +	0.286347	Smk +	-0.0243611	Diab -	0.277289	Diab -		HPA042867	ADAMTS15	0.2747	0.971	0.6426	0.6692	0.4577	0.7104
HPA042887	ARAP3	0.30294	BMI +	0.491302	BMI +	0.657607	CHO -	0.622899	CHO -	0.600648	LDL +	0.189674	LDL +	0.117285	Htn+	0.361364	Htn+	0.908776	Smk +	0.175961	Smk -	0.030893	Diab +	0.50593	Diab -		HPA042887	ARAP3	0.9426	0.6274	0.6409	0.7358	0.284	0.3164
HPA043106	CCDC85A	0.00558684	BMI -	0.113398	BMI -	0.719734	CHO +	0.75782	CHO -	0.572144	LDL +	0.791542	LDL -	0.475649	Htn-	0.0487339	Htn-	0.808389	Smk -	0.898088	Smk +	0.0500394	Diab +	0.96741	Diab +		HPA043106	CCDC85A	0.4939	0.587	0.7305	0.4569	0.7858	0.5946
HPA043429	BTNL9	0.167581	BMI -	0.28037	BMI -	0.99309	CHO +	0.894576	CHO -	0.219937	LDL +	0.369779	LDL -	0.17224	Htn-	0.00954006	Htn-	0.199742	Smk -	0.135794	Smk -	-0.0463413	Diab -	0.559325	Diab -		HPA043429	BTNL9	0.8826	0.0379	0.0762	0.2141	0.8604	0.8386
HPA043469	PLAC9	0.0179675	BMI -	0.75129	BMI +	0.806233	CHO +	0.599064	CHO -	0.125275	LDL -	0.524151	LDL -	0.42727	Htn-	0.612103	Htn-	0.884441	Smk -	0.0713886	Smk -	0.00652071	Diab +	0.998311	Diab -		HPA043469	PLAC9	0.0699	0.6356	0.6013	0.8969	0.2144	0.9734
HPA044443	ARHGEF15	0.781458	BMI +	0.233195	BMI -	0.8153	CHO +	0.306434	CHO +	0.176046	LDL +	0.91509	LDL +	0.913314	Htn+	0.561095	Htn-	0.450264	Smk -	0.38217	Smk +	0.00574841	Diab +	0.784328	Diab +		HPA044443	ARHGEF15	0.4273	0.9621	0.545	0.8767	0.3526	0.8354
HPA044612	CHSY3	0.0283667	BMI +	4.80036e-07	BMI +	0.0986695	CHO -	0.694001	CHO -	0.994866	LDL -	0.778825	LDL -	0.0291677	Htn+	0.000598554	Htn+	0.216601	Smk +	0.153089	Smk +	0.0978278	Diab +	0.121919	Diab +		HPA044612	CHSY3	0.013	0.6106	0.8445	0.2943	0.7259	0.7706
HPA044810	CAV2	0.000175347	BMI -	0.0147726	BMI -	0.525383	CHO +	0.130601	CHO -	0.385278	LDL -	0.102826	LDL -	0.138886	Htn-	0.0188695	Htn-	0.905583	Smk +	0.520277	Smk -	-0.0639571	Diab -	0.217572	Diab -		HPA044810	CAV2	0.4268	0.291	0.5663	0.7782	0.6096	0.4954
HPA045098	TRPC6	2.5144e-24	BMI +	8.11317e-10	BMI +	0.670743	CHO +	0.123662	CHO +	0.00659345	LDL +	0.124847	LDL +	0.000244359	Htn+	1.2049e-06	Htn+	0.00323305	Smk +	0.028975	Smk +	0.139305	Diab +	0.00138166	Diab +		HPA045098	TRPC6	0.1534	0.6267	0.2833	0.62	0.7513	0.8047
HPA045255	GNG11	0.457243	BMI +	0.0302182	BMI -	0.00597621	CHO -	0.0928836	CHO -	0.013646	LDL -	0.495568	LDL -	0.286255	Htn-	0.107103	Htn-	0.397049	Smk -	0.574322	Smk -	-0.0374778	Diab -	0.489964	Diab -		HPA045255	GNG11	0.0528	0.2448	0.2625	0.7859	0.9555	0.8671
HPA045284	ADAMTS7	0.0144917	BMI -	0.0325017	BMI -	0.342775	CHO -	0.0879325	CHO -	0.00411494	LDL -	0.43815	LDL -	0.181741	Htn-	0.523019	Htn-	0.0453863	Smk -	0.894465	Smk +	0.0287889	Diab +	0.859324	Diab -		HPA045284	ADAMTS7	0.8283	0.416	0.2377	0.3964	0.1877	0.8194
HPA045390	PKN3	0.133755	BMI +	0.0377569	BMI +	0.877811	CHO -	0.339237	CHO +	0.78181	LDL -	0.344528	LDL +	0.888325	Htn+	0.458724	Htn+	0.49495	Smk +	0.455042	Smk -	0.0136899	Diab +	0.977327	Diab +		HPA045390	PKN3	0.4165	0.0776	0.1676	0.5329	0.2932	0.863
HPA046598	ERG	1.38805e-07	BMI +	2.28852e-06	BMI +	0.120953	CHO +	5.65699e-07	CHO +	5.57512e-11	LDL +	7.65909e-10	LDL +	0.00141476	Htn+	0.0302025	Htn+	3.3552e-05	Smk +	0.0196517	Smk +	0.0338342	Diab +	0.640592	Diab -		HPA046598	ERG	0.3229	0.0105	0.6656	0.6896	0.3686	0.4609
HPA047394	EHD2	0.00563514	BMI -	0.0349985	BMI -	0.784941	CHO -	0.00250007	CHO -	0.0299251	LDL -	0.00189547	LDL -	0.348201	Htn-	0.391687	Htn-	0.74161	Smk +	0.0179685	Smk -	0.0140644	Diab +	0.749063	Diab +		HPA047394	EHD2	0.6583	0.6554	0.9222	0.6739	0.0445	0.8773
HPA047586	SH2D3C	0.000316873	BMI -	0.3885	BMI -	0.191966	CHO -	0.105223	CHO -	0.00197736	LDL -	0.0184193	LDL -	0.0822803	Htn-	0.73971	Htn+	0.871812	Smk -	0.0353572	Smk -	-0.00497896	Diab -	0.874796	Diab +		HPA047586	SH2D3C	0.1452	0.5896	0.9046	0.1762	0.1507	0.8596
HPA048119	CLEC14A	0.773854	BMI -	0.508274	BMI +	0.150303	CHO -	0.462529	CHO -	0.580832	LDL -	0.579579	LDL +	0.306325	Htn-	0.689024	Htn-	0.461794	Smk +	0.465795	Smk -	0.0203647	Diab +	0.802235	Diab +		HPA048119	CLEC14A	0.534	0.5881	0.5715	0.6838	0.3279	0.8878
HPA048344	ADCY4	0.0499953	BMI +	0.636131	BMI +	0.222944	CHO -	0.679845	CHO -	0.988618	LDL +	0.27172	LDL +	0.350658	Htn+	0.831524	Htn+	0.157455	Smk +	0.71718	Smk -	0.00406036	Diab +	0.970169	Diab -		HPA048344	ADCY4	0.3507	0.7869	0.9263	0.6963	0.2288	0.9571
HPA049014	BMPR2	0.00180612	BMI +	0.465889	BMI +	0.862778	CHO -	0.270788	CHO -	0.390003	LDL +	0.0453648	LDL -	0.906127	Htn+	0.0243421	Htn+	0.663871	Smk +	0.146572	Smk +	0.0956558	Diab +	0.621688	Diab +		HPA049014	BMPR2	0.223	0.0374	0.0348	0.1799	0.3765	0.5777
HPA049105	EML1	0.170243	BMI -	0.288475	BMI -	0.957648	CHO +	0.0285045	CHO -	0.0554543	LDL -	0.0189356	LDL -	0.0739084	Htn-	0.771039	Htn-	0.654921	Smk +	0.310144	Smk -	-0.0113813	Diab -	0.915152	Diab -		HPA049105	EML1	0.8327	0.3065	0.6564	0.3164	0.2899	0.8561
HPA049424	DOCK6	0.050314	BMI -	0.406064	BMI +	0.373972	CHO -	0.584151	CHO -	0.427283	LDL -	0.427537	LDL -	0.0845044	Htn-	0.36608	Htn+	0.138752	Smk -	0.931123	Smk +	0.0369444	Diab +	0.00192184	Diab +		HPA049424	DOCK6	0.0685	0.7763	0.9358	0.0855	0.2126	0.2316
HPA049821	REM1	0.638309	BMI -	0.313543	BMI +	0.15282	CHO +	0.0010643	CHO +	0.0026561	LDL +	0.000112734	LDL +	0.945797	Htn-	0.196383	Htn-	0.062113	Smk +	0.713782	Smk -	0.0158572	Diab +	0.374957	Diab -		HPA049821	REM1	0.3009	0.2216	0.4245	0.1734	0.1785	0.267
HPA050716	EGFL7	0.00502657	BMI -	0.076414	BMI -	0.627695	CHO +	0.00871538	CHO -	0.0183218	LDL -	0.0074534	LDL -	0.0382887	Htn-	0.414801	Htn-	0.832468	Smk +	0.981659	Smk -	0.008924	Diab +	0.670598	Diab +		HPA050716	EGFL7	0.8523	0.109	0.5052	0.6013	0.9098	0.9834
HPA050740	GIMAP6	0.117299	BMI +	0.604868	BMI +	0.523407	CHO +	0.0359798	CHO +	0.0226128	LDL +	0.00818658	LDL +	0.672426	Htn+	0.0842128	Htn-	0.248216	Smk +	0.117409	Smk +	0.142215	Diab +	0.385324	Diab -		HPA050740	GIMAP6	0.465	0.3349	0.9882	0.1364	0.768	0.011
HPA050811	ISLR	0.202843	BMI -	0.0506618	BMI -	0.632107	CHO +	0.11214	CHO +	0.715477	LDL +	0.068297	LDL +	0.827224	Htn+	0.110453	Htn-	0.124875	Smk -	0.0702391	Smk -	-0.000760093	Diab -	0.143959	Diab -		HPA050811	ISLR	0.5136	0.34	0.2479	0.3168	0.6924	0.4384
HPA051153	KANK3	0.0868754	BMI -	0.123019	BMI -	0.92646	CHO -	0.71678	CHO -	0.754636	LDL +	0.992713	LDL +	0.955148	Htn-	0.0553262	Htn-	0.915813	Smk +	0.705476	Smk -	-1.61545e-05	Diab -	0.148934	Diab -		HPA051153	KANK3	0.9881	0.515	0.6991	0.0895	0.7622	0.366
HPA051192	MAP3K6	0.235358	BMI -	0.793923	BMI +	0.130962	CHO -	0.489137	CHO -	0.0362023	LDL -	0.636707	LDL -	0.826357	Htn-	0.487235	Htn-	0.303246	Smk -	0.213342	Smk -	-0.10452	Diab -	0.94958	Diab -		HPA051192	MAP3K6	0.3824	0.3707	0.248	0.5795	0.909	0.3944
HPA051826	LDB2	0.000273018	BMI +	0.95726	BMI +	0.687503	CHO +	0.339221	CHO +	0.0451285	LDL +	0.984502	LDL +	0.0502903	Htn+	0.926437	Htn+	0.198854	Smk -	0.00324176	Smk +	0.0150766	Diab +	0.239658	Diab +		HPA051826	LDB2	0.0423	0.818	0.3938	0.077	0.0011	0.8283
HPA051856	CD248	0.349425	BMI +	0.0302897	BMI +	0.373609	CHO -	0.0165867	CHO +	0.250448	LDL +	0.164731	LDL +	0.35746	Htn+	0.00144919	Htn+	0.000738455	Smk +	0.416004	Smk +	0.037403	Diab +	0.943903	Diab +		HPA051856	CD248	0.3277	0.4261	0.9137	0.1474	0.0571	0.4756
HPA052162	TNS2	0.566893	BMI +	0.901868	BMI +	0.454346	CHO -	0.266523	CHO -	0.574768	LDL -	0.08343	LDL -	0.0362792	Htn+	0.580202	Htn-	0.0438294	Smk +	0.410489	Smk -	0.14447	Diab +	0.514962	Diab +		HPA052162	TNS2	0.8428	0.3721	0.2085	0.0467	0.0513	0.1945
HPA052200	AAED1	0.109036	BMI -	0.383592	BMI -	0.890018	CHO +	0.658024	CHO -	0.560786	LDL -	0.843641	LDL +	0.566223	Htn+	0.56497	Htn+	0.410473	Smk -	0.586047	Smk -	-0.0103469	Diab -	0.263508	Diab -		HPA052200	AAED1	0.8855	0.6805	0.4419	0.7621	0.9303	0.5837
HPA052832	STARD8	0.166362	BMI -	0.209786	BMI -	0.482522	CHO +	0.101658	CHO -	0.219392	LDL +	0.126805	LDL -	0.0641552	Htn-	0.38918	Htn+	0.0700036	Smk -	0.00602578	Smk -	0.00104866	Diab +	0.155797	Diab -		HPA052832	STARD8	0.9302	0.0129	0.0314	0.0528	0.3274	0.4398
HPA052991	TMEM88	0.345481	BMI +	0.527608	BMI -	0.868908	CHO +	0.020385	CHO -	0.999118	LDL -	0.116484	LDL -	0.301963	Htn+	0.188327	Htn+	0.952593	Smk +	0.472045	Smk -	-0.0140553	Diab -	0.955843	Diab -		HPA052991	TMEM88	0.2711	0.2896	0.3329	0.987	0.6596	0.8659
HPA053447	TMEM255B	0.509349	BMI -	0.482264	BMI +	0.746646	CHO -	0.157916	CHO -	0.565104	LDL -	0.0156661	LDL -	0.307985	Htn+	0.930417	Htn+	0.435162	Smk +	0.286777	Smk -	0.0138458	Diab +	0.549604	Diab +		HPA053447	TMEM255B	0.324	0.5156	0.3513	0.7671	0.1665	0.7654
HPA053716	PDGFRB	0.00602027	BMI +	0.159837	BMI +	0.986549	CHO -	0.351343	CHO +	0.269154	LDL +	0.523445	LDL +	0.496781	Htn+	0.273401	Htn+	0.438327	Smk -	0.822752	Smk -	0.11988	Diab +	0.66304	Diab -		HPA053716	PDGFRB	0.5326	0.4314	0.6248	0.6952	0.7451	0.0441
HPA053793	MEOX2	0.451553	BMI -	0.561027	BMI -	0.184132	CHO -	0.29438	CHO -	0.539607	LDL -	0.186338	LDL -	0.687675	Htn-	0.334865	Htn-	0.508682	Smk -	0.0660039	Smk -	-0.00567006	Diab -	0.121846	Diab +		HPA053793	MEOX2	0.9989	0.5953	0.8336	0.7079	0.5041	0.3618
HPA054039	COL4A1	0.72881	BMI +	0.0913691	BMI -	0.531035	CHO +	0.16032	CHO -	0.708878	LDL +	0.997085	LDL +	0.481729	Htn-	0.0698567	Htn-	0.0711713	Smk +	0.898303	Smk -	-0.0193008	Diab -	0.208678	Diab -		HPA054039	COL4A1	0.1155	0.5234	0.6226	0.5721	0.1637	0.6941
HPA054331	ADAMTS2	0.00294615	BMI -	0.964118	BMI -	0.800982	CHO -	0.490325	CHO -	0.0933845	LDL -	0.231432	LDL -	0.357967	Htn-	0.640065	Htn+	0.86671	Smk -	0.207888	Smk -	0.0236848	Diab +	0.971805	Diab -		HPA054331	ADAMTS2	0.0902	0.5292	0.9717	0.4631	0.4246	0.7189
HPA054662	RFTN1	0.0412092	BMI -	0.0232349	BMI -	0.0207659	CHO -	0.246745	CHO +	0.00740001	LDL -	0.565104	LDL +	0.491717	Htn-	0.087748	Htn-	0.501472	Smk -	0.240413	Smk -	0.0536902	Diab +	0.229112	Diab -		HPA054662	RFTN1	0.7367	0.0384	0.0137	0.7557	0.6583	0.2376
HPA055256	FKBP9	0.514801	BMI +	0.973985	BMI +	0.572909	CHO -	0.808932	CHO +	0.150372	LDL +	0.285988	LDL -	0.611391	Htn-	0.289705	Htn+	0.360228	Smk +	0.969165	Smk +	0.0496769	Diab +	0.712483	Diab +		HPA055256	FKBP9	0.5909	0.3593	0.0509	0.3649	0.5765	0.5962
HPA056080	GAS6	0.974031	BMI +	0.768474	BMI -	0.754756	CHO -	0.251031	CHO -	0.243422	LDL -	0.828966	LDL +	0.184944	Htn+	0.688347	Htn+	0.57038	Smk -	0.962071	Smk -	0.101705	Diab +	0.0940384	Diab -		HPA056080	GAS6	0.7007	0.9982	0.6557	0.5306	0.6739	0.0748
HPA056307	CLEC1A	0.658415	BMI +	0.595551	BMI -	0.456991	CHO -	0.456908	CHO +	0.631515	LDL -	0.169689	LDL +	0.762833	Htn+	0.985979	Htn-	0.480033	Smk +	0.800702	Smk +	0.139007	Diab +	0.310906	Diab -		HPA056307	CLEC1A	0.4598	0.5263	0.5028	0.7833	0.6388	0.1158
HPA057481	NRN1	0.00494264	BMI -	0.00260197	BMI -	0.667922	CHO -	0.410243	CHO -	0.191818	LDL -	0.801607	LDL -	0.721771	Htn+	0.0787576	Htn-	0.892021	Smk +	0.197561	Smk -	0.0567276	Diab +	0.123963	Diab -		HPA057481	NRN1	0.5567	0.7967	0.8912	0.1462	0.3378	0.0225
HPA058340	LIMS2	0.00906709	BMI -	0.714424	BMI -	0.610671	CHO -	0.526259	CHO +	0.14798	LDL -	0.903395	LDL -	0.234335	Htn-	0.64973	Htn-	0.898412	Smk -	0.481362	Smk -	0.0448898	Diab +	0.878716	Diab -		HPA058340	LIMS2	0.2019	0.7184	0.4318	0.753	0.6858	0.5083
HPA058617	GUCY1A3	0.168579	BMI +	0.713152	BMI -	0.0700948	CHO +	0.0440011	CHO +	0.000157212	LDL +	0.0153001	LDL +	0.963103	Htn-	0.526698	Htn-	0.00434966	Smk +	0.000118479	Smk +	0.0988906	Diab +	0.0371506	Diab +		HPA058617	GUCY1A3	0.2783	0.852	0.406	0.5722	0.2989	0.4316
HPA058640	TM4SF18	0.862637	BMI +	0.798291	BMI +	0.408299	CHO -	0.000924939	CHO -	0.72676	LDL +	0.0161516	LDL -	0.0817788	Htn+	0.913903	Htn-	0.483977	Smk -	0.161756	Smk +	0.110152	Diab +	0.434434	Diab +		HPA058640	TM4SF18	0.999	0.079	0.1283	0.1792	0.1163	0.3823
HPA058757	DOCK9	0.00106219	BMI -	0.286538	BMI -	0.15341	CHO -	0.499942	CHO -	0.00475149	LDL -	0.232245	LDL -	0.637968	Htn-	0.752673	Htn-	0.260613	Smk -	0.196944	Smk -	-0.0394072	Diab -	0.63125	Diab +		HPA058757	DOCK9	0.2576	0.7191	0.5294	0.8511	0.7908	0.3945
HPA058784	RBMS2	0.123548	BMI -	0.50383	BMI -	0.593051	CHO +	0.00266631	CHO -	0.489559	LDL -	0.0360496	LDL -	0.539074	Htn-	0.399335	Htn-	0.320937	Smk -	0.267931	Smk +	-0.0205379	Diab -	0.16629	Diab +		HPA058784	RBMS2	0.6946	0.0656	0.2339	0.9897	0.154	0.1701
HPA059415	VEGFB	0.945086	BMI -	0.406336	BMI -	0.670492	CHO -	0.257185	CHO -	0.50672	LDL +	0.933543	LDL -	0.645175	Htn+	0.642525	Htn+	0.847073	Smk +	0.0113044	Smk -	-0.0352746	Diab -	0.313471	Diab -		HPA059415	VEGFB	0.6005	0.4878	0.4683	0.8714	0.0416	0.9307
HPA060342	FAM162B	0.132159	BMI -	0.25903	BMI -	0.646163	CHO +	0.259314	CHO -	0.702336	LDL +	0.451028	LDL -	0.742509	Htn-	0.113731	Htn-	0.752492	Smk -	0.0214115	Smk -	-0.0141858	Diab -	0.321276	Diab -		HPA060342	FAM162B	0.8637	0.1495	0.2529	0.3368	0.0822	0.7062
HPA061451	FIBIN	0.0244436	BMI -	0.123131	BMI -	0.555171	CHO -	0.217258	CHO -	0.1749	LDL -	0.348961	LDL -	0.163344	Htn-	0.0378049	Htn-	0.987851	Smk +	0.000535421	Smk -	-0.00788206	Diab -	0.274562	Diab -		HPA061451	FIBIN	0.897	0.5106	0.9695	0.5879	0.0098	0.6235
HPA061506	PHLDB1	0.112236	BMI -	0.876455	BMI -	0.0301128	CHO +	0.863237	CHO -	0.454537	LDL +	0.729833	LDL -	0.533777	Htn-	0.497385	Htn-	0.948986	Smk +	0.0586169	Smk -	-0.0553454	Diab -	0.585939	Diab -		HPA061506	PHLDB1	0.3396	0.0954	0.282	0.8514	0.1579	0.6378
HPA061655	DLC1	0.425906	BMI +	0.435433	BMI +	0.522027	CHO +	0.739413	CHO -	0.0935781	LDL +	0.529213	LDL -	0.959489	Htn-	0.0558152	Htn+	0.430612	Smk -	0.775511	Smk -	-0.00272913	Diab -	0.938304	Diab +		HPA061655	DLC1	0.9219	0.0318	0.0999	0.4077	0.6386	0.9618
HPA061806	KIAA0355	0.662031	BMI +	0.914081	BMI -	0.900109	CHO -	0.611944	CHO -	0.450371	LDL -	0.0692901	LDL -	0.288473	Htn-	0.057083	Htn+	0.840714	Smk +	0.465053	Smk +	0.012765	Diab +	0.393049	Diab +		HPA061806	KIAA0355	0.6252	0.1943	0.3332	0.0307	0.6217	0.7318
HPA061839	TMEM43	0.0867926	BMI -	0.341769	BMI -	0.53913	CHO -	0.961564	CHO +	0.000409058	LDL -	0.495349	LDL -	0.325317	Htn-	0.0879407	Htn-	0.90209	Smk +	0.680656	Smk -	0.0045333	Diab +	0.398113	Diab -		HPA061839	TMEM43	0.5112	0.1065	0.0306	0.8294	0.6285	0.7061
HPA062122	SDPR	0.0576271	BMI +	0.00447242	BMI +	0.131443	CHO +	0.273518	CHO +	0.000649373	LDL +	0.0264079	LDL +	0.149259	Htn+	0.762737	Htn-	0.805224	Smk +	0.212856	Smk +	-0.0268021	Diab -	0.0910972	Diab -		HPA062122	SDPR	0.2248	0.5138	0.2793	0.1781	0.4659	0.5227
HPA062739	OLFML2B	0.164236	BMI +	0.3477	BMI -	0.349725	CHO -	0.81571	CHO -	0.492128	LDL -	0.0982359	LDL -	0.678359	Htn+	0.134491	Htn+	0.789139	Smk -	0.00923081	Smk +	0.0384916	Diab +	0.394224	Diab +		HPA062739	OLFML2B	0.1063	0.8663	0.8555	0.3241	0.0307	0.8312
HPA062786	LHFP	0.614397	BMI -	0.890986	BMI +	0.0459314	CHO -	0.188183	CHO +	0.093966	LDL -	0.909448	LDL -	0.640455	Htn+	0.475373	Htn+	0.257256	Smk -	0.218185	Smk -	0.0330424	Diab +	0.584985	Diab +		HPA062786	LHFP	0.6554	0.0294	0.0537	0.6518	0.7997	0.9626
HPA062977	S1PR1	0.80029	BMI +	0.249398	BMI +	0.597086	CHO -	0.0959878	CHO -	0.333107	LDL -	0.0827769	LDL -	0.393006	Htn+	0.120446	Htn+	0.243307	Smk -	0.800339	Smk -	0.105832	Diab +	0.892209	Diab -		HPA062977	S1PR1	0.4552	0.3218	0.3571	0.6884	0.5009	0.5254
HPA063337	ECSCR	0.222403	BMI -	0.106984	BMI -	0.758763	CHO -	0.01238	CHO -	0.517459	LDL -	0.0412047	LDL -	0.082324	Htn-	0.730328	Htn-	0.643966	Smk -	0.392352	Smk -	-0.154538	Diab -	0.188388	Diab -		HPA063337	ECSCR	0.6726	0.0936	0.2734	0.2517	0.8435	0.6281
HPA063446	TANC1	0.0258442	BMI -	0.425144	BMI +	0.447403	CHO -	0.706533	CHO +	0.4911	LDL -	0.502296	LDL +	0.934477	Htn+	0.539982	Htn+	0.605644	Smk -	0.258943	Smk -	0.0113375	Diab +	0.3816	Diab -		HPA063446	TANC1	0.0303	0.2051	0.1803	0.5691	0.6401	0.6196
HPA063782	FAM65A	0.496743	BMI -	0.938935	BMI -	0.27907	CHO -	0.349187	CHO -	0.79212	LDL +	0.53441	LDL -	0.850746	Htn+	0.862004	Htn-	0.0119094	Smk -	0.0433814	Smk +	0.0572376	Diab +	0.807425	Diab +		HPA063782	FAM65A	0.6517	0.611	0.9368	0.703	0.0022	0.3786
HPA063980	CHST14	0.953655	BMI +	0.991885	BMI -	0.302448	CHO -	0.0834285	CHO +	0.957901	LDL +	0.0349206	LDL +	0.289244	Htn+	0.651032	Htn+	0.333009	Smk -	0.599512	Smk -	-0.0286822	Diab -	0.447496	Diab +		HPA063980	CHST14	0.9365	0.1071	0.1746	0.5606	0.7085	0.3856
HPA064300	SVEP1	0.393937	BMI -	0.0047733	BMI -	0.109959	CHO -	0.440634	CHO -	0.0572927	LDL -	0.38733	LDL -	0.431226	Htn+	0.0167149	Htn-	0.654803	Smk -	0.422797	Smk +	0.0555492	Diab +	0.0988791	Diab -		HPA064300	SVEP1	0.1364	0.8776	0.542	0.049	0.4547	0.1264
HPA064392	SHE	0.576913	BMI -	0.478411	BMI -	0.482307	CHO -	0.0175387	CHO -	0.186592	LDL -	0.0378972	LDL -	0.22722	Htn-	0.855342	Htn+	0.766695	Smk +	0.320132	Smk +	0.00222299	Diab +	0.840946	Diab +		HPA064392	SHE	0.7131	0.0295	0.2119	0.4323	0.5148	0.9431
HPA064426	AMOTL2	0.989351	BMI +	0.00943963	BMI -	0.166253	CHO -	0.0804124	CHO -	0.0415849	LDL -	0.682402	LDL -	0.573208	Htn-	0.934546	Htn-	0.0659078	Smk -	0.0623594	Smk -	0.101403	Diab +	0.751867	Diab +		HPA064426	AMOTL2	0.0701	0.3934	0.3443	0.8984	0.8583	0.2412
HPA064452	RAMP2	0.565198	BMI -	0.176374	BMI -	0.735652	CHO -	0.425963	CHO +	0.374488	LDL +	0.0788263	LDL +	0.66306	Htn+	0.00843434	Htn-	0.198418	Smk +	0.179118	Smk -	0.00107843	Diab +	0.670218	Diab +		HPA064452	RAMP2	0.4567	0.3171	0.2422	0.0399	0.0528	0.7519
HPA064920	EBF2	6.07487e-05	BMI +	0.383143	BMI -	0.715035	CHO +	0.858982	CHO -	0.8867	LDL +	0.505591	LDL -	0.704128	Htn-	0.318017	Htn-	0.866038	Smk +	0.0258757	Smk +	0.00767192	Diab +	0.548904	Diab +		HPA064920	EBF2	0.0011	0.5893	0.8333	0.504	0.0919	0.922
HPA065347	SOX18	0.683219	BMI -	0.739804	BMI -	0.759208	CHO +	0.214486	CHO +	0.0694008	LDL -	0.344617	LDL +	0.799952	Htn-	0.937518	Htn-	0.676857	Smk +	0.589175	Smk -	-0.0181561	Diab -	0.794031	Diab +		HPA065347	SOX18	0.9678	0.0373	0.0993	0.7139	0.4472	0.6644
HPA065439	LRRC32	0.814142	BMI -	0.437692	BMI -	0.735549	CHO -	0.148703	CHO -	0.267677	LDL -	0.943823	LDL +	0.568966	Htn+	0.25447	Htn+	0.646143	Smk +	0.600919	Smk -	0.0839183	Diab +	0.348508	Diab -		HPA065439	LRRC32	0.587	0.6146	0.3493	0.5763	0.473	0.1043
HPA065655	RASIP1	0.94963	BMI -	0.825258	BMI +	0.515479	CHO -	0.777367	CHO +	0.405011	LDL -	0.619543	LDL +	0.177015	Htn+	0.688611	Htn+	0.243895	Smk +	0.226152	Smk -	0.0632479	Diab +	0.273867	Diab -		HPA065655	RASIP1	0.7802	0.55	0.4354	0.43	0.0957	0.1009
HPA065741	RHBDF1	0.00596256	BMI -	0.00554364	BMI -	0.342511	CHO -	0.858454	CHO -	0.0740941	LDL -	0.654881	LDL +	0.488076	Htn-	0.0272261	Htn-	0.00760416	Smk -	0.145913	Smk -	-0.0363474	Diab -	0.111202	Diab -		HPA065741	RHBDF1	0.9059	0.2589	0.0504	0.5346	0.6507	0.889
HPA066302	GPIHBP1	0.012568	BMI -	0.0112177	BMI -	0.912025	CHO -	0.0572139	CHO -	0.0259273	LDL -	0.0936864	LDL -	0.704841	Htn+	0.387586	Htn-	0.364177	Smk +	0.360515	Smk -	-0.0751462	Diab -	0.484815	Diab +		HPA066302	GPIHBP1	0.5065	0.4507	0.8706	0.6883	0.1663	0.1578
HPA066761	RUNX1T1	1.75063e-07	BMI +	6.59156e-06	BMI +	0.00182429	CHO +	2.87122e-11	CHO +	1.28881e-15	LDL +	2.03033e-17	LDL +	0.000568645	Htn+	0.0822372	Htn+	0.000550927	Smk +	0.293804	Smk +	0.0722052	Diab +	0.865713	Diab +		HPA066761	RUNX1T1	0.4681	0.0242	0.4104	0.2456	0.1579	0.1966
HPA067134	TIE1	0.0154703	BMI -	0.772603	BMI -	0.0601385	CHO -	0.0363611	CHO -	0.00170194	LDL -	0.00988687	LDL -	0.576978	Htn-	0.337673	Htn+	0.55035	Smk -	0.350366	Smk +	-0.0187982	Diab -	0.233348	Diab +		HPA067134	TIE1	0.2285	0.7646	0.7839	0.2451	0.2699	0.3539
HPA067424	NOTCH3	0.0832971	BMI +	0.933064	BMI +	0.34386	CHO -	0.51788	CHO -	0.536655	LDL -	0.549171	LDL -	0.898745	Htn-	0.607741	Htn+	0.854339	Smk -	0.650584	Smk +	-0.0215243	Diab -	0.83084	Diab -		HPA067424	NOTCH3	0.3374	0.5733	0.4964	0.6868	0.6675	0.9694
HPA067440	ENG	0.266722	BMI +	0.766068	BMI -	0.0797954	CHO -	0.803925	CHO -	0.303459	LDL -	0.985101	LDL -	0.87391	Htn+	0.074754	Htn-	0.313211	Smk -	0.578548	Smk -	0.00278953	Diab +	0.955402	Diab -		HPA067440	ENG	0.4698	0.1396	0.1881	0.2091	0.8477	0.9718
HPA067685	CYYR1	0.114569	BMI -	0.0100127	BMI -	0.760034	CHO -	0.0722237	CHO -	0.526498	LDL -	0.025789	LDL -	0.523387	Htn-	0.310001	Htn-	0.981002	Smk +	0.241684	Smk -	-0.0826381	Diab -	0.618281	Diab -		HPA067685	CYYR1	0.4253	0.3397	0.4391	0.8478	0.3039	0.3107
HPA067765	GIPC3	0.144248	BMI -	0.00257835	BMI -	0.407545	CHO -	0.815113	CHO +	0.502111	LDL -	0.643919	LDL +	0.0833255	Htn-	0.219348	Htn-	0.0990161	Smk +	0.858604	Smk +	-0.065886	Diab -	0.00053962	Diab -		HPA067765	GIPC3	0.1157	0.8169	0.4578	0.6886	0.3058	0.471
HPA067868	PTPRB	0.00343989	BMI -	0.209955	BMI -	0.478205	CHO -	0.51616	CHO -	0.148511	LDL -	0.0738928	LDL -	0.0713501	Htn-	0.881848	Htn-	0.869091	Smk +	0.0359099	Smk -	0.00523796	Diab +	0.99921	Diab +		HPA067868	PTPRB	0.5079	0.9849	0.899	0.1448	0.0861	0.9859
HPA067906	FLT4	0.589888	BMI +	0.858484	BMI +	0.577567	CHO +	0.978845	CHO +	0.542272	LDL +	0.862403	LDL -	0.534751	Htn-	0.0656506	Htn+	0.660287	Smk +	0.455589	Smk +	-0.0329079	Diab -	0.595983	Diab -		HPA067906	FLT4	0.8336	0.537	0.6578	0.077	0.8978	0.7239
HPA068276	RRAS	0.590611	BMI +	0.00104916	BMI +	0.98596	CHO -	0.0523009	CHO +	0.0011985	LDL +	0.0311238	LDL +	0.994744	Htn+	0.0168556	Htn+	0.365893	Smk +	0.964358	Smk +	0.0620264	Diab +	0.0377451	Diab +		HPA068276	RRAS	0.0087	0.854	0.8335	0.0704	0.6062	0.57
HPA068391	TIMP3	0.957957	BMI +	0.810523	BMI +	0.612476	CHO -	0.101837	CHO -	0.539545	LDL +	0.100068	LDL -	0.728158	Htn+	0.137184	Htn+	0.667365	Smk +	0.534735	Smk +	0.00669865	Diab +	0.937601	Diab +		HPA068391	TIMP3	0.8945	0.0229	0.0438	0.413	0.829	0.9287
HPA068399	SOX17	0.740662	BMI +	0.000385192	BMI +	0.14229	CHO +	0.00176836	CHO +	0.0307463	LDL +	0.000105978	LDL +	0.361228	Htn+	0.158866	Htn+	0.367413	Smk +	0.291114	Smk +	0.0706015	Diab +	0.305094	Diab +		HPA068399	SOX17	0.0049	0.119	0.2353	0.4297	0.9743	0.4958
HPA068422	PCOLCE	0.753746	BMI -	0.464415	BMI +	0.0703669	CHO +	0.312635	CHO +	0.311754	LDL +	0.217992	LDL +	0.833057	Htn-	0.345307	Htn+	0.649134	Smk -	0.452807	Smk -	0.00826562	Diab +	0.0219796	Diab +		HPA068422	PCOLCE	0.4308	0.5571	0.831	0.4265	0.7784	0.185
HPA068729	PDGFRL	0.596437	BMI +	0.287397	BMI -	0.746141	CHO -	0.146349	CHO -	0.547384	LDL -	0.130269	LDL -	0.47246	Htn+	0.295934	Htn-	0.592058	Smk -	0.410351	Smk +	0.0489355	Diab +	0.453708	Diab +		HPA068729	PDGFRL	0.21	0.5012	0.2127	0.3729	0.3467	0.8725
HPA068777	CLDN5	0.0016806	BMI +	0.307185	BMI -	0.445553	CHO +	0.0883214	CHO -	0.525582	LDL +	0.0177447	LDL -	0.566987	Htn-	0.374621	Htn+	1.66614e-05	Smk +	3.12264e-09	Smk +	0.000771995	Diab +	0.860674	Diab +		HPA068777	CLDN5	0.0054	0.0455	0.0175	0.2582	0.1936	0.9306
HPA068842	ANGPT2	3.59093e-12	BMI -	1.34649e-06	BMI -	0.672786	CHO -	0.001121	CHO -	1.61889e-05	LDL -	0.00873096	LDL -	0.0642035	Htn-	0.00380795	Htn-	0.0990241	Smk -	0.0489847	Smk -	-0.0375004	Diab -	0.279156	Diab -		HPA068842	ANGPT2	0.2896	0.8796	0.1574	0.8287	0.7879	0.4527
HPA069337	COL4A2	0.528085	BMI +	0.673934	BMI +	0.52057	CHO -	0.0973998	CHO +	0.67744	LDL -	0.595544	LDL +	0.633398	Htn+	0.899873	Htn-	0.18866	Smk +	0.748644	Smk +	0.0360144	Diab +	0.742219	Diab +		HPA069337	COL4A2	0.8943	0.0762	0.1658	0.7587	0.6168	0.6936
HPA070466	TNXB	0.112363	BMI -	0.595287	BMI -	0.740896	CHO +	0.217752	CHO -	0.0423554	LDL -	0.132041	LDL -	0.895426	Htn+	0.822978	Htn-	0.642682	Smk -	0.986565	Smk +	0.00887242	Diab +	0.0778877	Diab +		HPA070466	TNXB	0.5291	0.6758	0.7797	0.9822	0.7714	0.3464
HPA070841	EFEMP1	0.9362	BMI +	0.154936	BMI -	0.165025	CHO -	0.0210967	CHO -	0.941382	LDL +	0.00621852	LDL -	0.611656	Htn-	0.132394	Htn-	0.642538	Smk -	0.210063	Smk +	0.0110702	Diab +	0.515561	Diab -		HPA070841	EFEMP1	0.1855	0.0508	0.0461	0.6754	0.2226	0.6013
HPA071063	CCM2L	0.00247018	BMI -	0.639626	BMI -	0.974973	CHO -	0.322822	CHO -	0.351682	LDL -	0.834755	LDL -	0.956399	Htn+	0.381082	Htn-	0.0771756	Smk +	0.915273	Smk -	0.0384981	Diab +	0.765148	Diab -		HPA071063	CCM2L	0.1545	0.4464	0.7237	0.504	0.2028	0.5216
HPA071083	ITGB5	0.995547	BMI -	0.912258	BMI -	0.631141	CHO +	0.837713	CHO +	0.461508	LDL -	0.992468	LDL +	0.834197	Htn-	0.469965	Htn-	0.0976353	Smk +	0.813882	Smk +	-0.0889888	Diab -	0.718157	Diab +		HPA071083	ITGB5	0.9362	0.3589	0.5645	0.8375	0.3558	0.2198
HPA071155	ICAM2	0.742535	BMI +	0.0420799	BMI -	0.736484	CHO +	0.623817	CHO -	0.269522	LDL +	0.630725	LDL -	0.445088	Htn-	0.947111	Htn+	0.477702	Smk +	0.000741977	Smk +	0.034345	Diab +	0.0141071	Diab +		HPA071155	ICAM2	0.0734	0.185	0.1921	0.5277	0.0463	0.23
HPA071157	SLIT3	0.748697	BMI -	0.365977	BMI -	0.859653	CHO -	0.76864	CHO +	0.380816	LDL -	0.890873	LDL +	0.687014	Htn-	0.0941994	Htn-	0.29599	Smk +	0.0184272	Smk +	-0.000114962	Diab -	0.284281	Diab +		HPA071157	SLIT3	0.6915	0.496	0.4287	0.4473	0.4081	0.4823
HPA071298	TCF7L1	0.644522	BMI +	0.215387	BMI +	0.76791	CHO -	0.115738	CHO +	0.552083	LDL +	0.12706	LDL +	0.30129	Htn+	0.461854	Htn+	0.961049	Smk -	0.504426	Smk -	-0.0132404	Diab -	0.18743	Diab +		HPA071298	TCF7L1	0.5212	0.0805	0.3598	0.8514	0.6877	0.3654
HPA071370	GJA5	0.249259	BMI +	0.436361	BMI -	0.106135	CHO -	0.0216367	CHO -	0.252747	LDL -	0.0436199	LDL -	0.93532	Htn-	0.500943	Htn-	0.165926	Smk +	0.529467	Smk +	0.0541915	Diab +	0.740766	Diab -		HPA071370	GJA5	0.2329	0.2245	0.2296	0.6198	0.6252	0.6142
HPA071462	LAMA2	0.927367	BMI +	0.836089	BMI -	0.829812	CHO -	0.582254	CHO +	0.103462	LDL -	0.963958	LDL +	0.669176	Htn+	0.187199	Htn+	0.977547	Smk +	0.32435	Smk -	-0.0430816	Diab -	0.583141	Diab -		HPA071462	LAMA2	0.7448	0.4194	0.4724	0.3733	0.4306	0.9045
HPA072690	HSPG2	0.623362	BMI +	0.643149	BMI +	0.432912	CHO +	0.804646	CHO +	0.787071	LDL +	0.477575	LDL -	0.10687	Htn+	0.949106	Htn-	0.336926	Smk +	0.126982	Smk +	0.00795834	Diab +	0.261485	Diab +		HPA072690	HSPG2	0.9657	0.9838	0.7341	0.2381	0.8685	0.6603
HPA073251	EMCN	0.331961	BMI +	0.80904	BMI -	0.655389	CHO -	0.192831	CHO +	0.536008	LDL +	0.053335	LDL +	0.261858	Htn+	0.386069	Htn+	0.437064	Smk -	0.0326651	Smk +	0.011383	Diab +	0.364205	Diab +		HPA073251	EMCN	0.4036	0.085	0.3231	0.8989	0.0534	0.7757
HPA073265	TEK	0.0898052	BMI -	0.981613	BMI +	0.267384	CHO -	0.30147	CHO -	0.856144	LDL -	0.240477	LDL -	0.395556	Htn-	0.726284	Htn+	0.115758	Smk -	0.0336104	Smk -	0.0266425	Diab +	0.503554	Diab -		HPA073265	TEK	0.3184	0.3004	0.4092	0.4939	0.4607	0.3351
HPA073901	ROBO4	5.14545e-06	BMI +	0.000653642	BMI +	8.07719e-05	CHO +	1.22842e-05	CHO +	2.2426e-19	LDL +	1.1859e-08	LDL +	0.0091184	Htn+	0.133125	Htn+	0.00619214	Smk +	0.186166	Smk +	0.0354431	Diab +	0.3312	Diab -		HPA073901	ROBO4	0.7978	0.9544	0.1237	0.6532	0.4007	0.3156
HPA074074	ZNF366	0.195899	BMI +	0.276259	BMI +	0.894208	CHO -	0.341104	CHO +	0.396894	LDL +	0.369059	LDL +	0.824052	Htn-	0.793868	Htn+	0.178653	Smk -	0.991896	Smk -	0.0693799	Diab +	0.174402	Diab +		HPA074074	ZNF366	0.9653	0.2796	0.7253	0.8353	0.3361	0.8078
HPA074635	MMRN2	0.653353	BMI -	0.29839	BMI -	0.827055	CHO -	0.121826	CHO -	0.988527	LDL +	0.630323	LDL +	0.112564	Htn+	0.811316	Htn+	0.430422	Smk -	0.483384	Smk -	-0.0662094	Diab -	0.112071	Diab -		HPA074635	MMRN2	0.4438	0.2188	0.6405	0.3456	0.9898	0.6862
HPA074658	ARHGEF17	0.00553918	BMI +	0.200138	BMI +	0.354991	CHO +	0.0759258	CHO +	0.00986574	LDL +	0.314397	LDL +	0.798347	Htn+	0.336285	Htn+	0.664851	Smk +	0.0813525	Smk +	-0.00661339	Diab -	0.0458999	Diab +		HPA074658	ARHGEF17	0.4503	0.5492	0.7021	0.8958	0.2041	0.2882
HPA074823	KIAA1462	0.995144	BMI -	0.202996	BMI -	0.913683	CHO +	0.423637	CHO +	0.835704	LDL +	0.350464	LDL +	0.142985	Htn-	0.211451	Htn-	0.841259	Smk -	0.995856	Smk +	-0.00879865	Diab -	0.0537067	Diab -		HPA074823	KIAA1462	0.3841	0.3345	0.3633	0.6426	0.9791	0.4149
HPA074874	EFEMP2	0.0226571	BMI -	0.546444	BMI -	0.900698	CHO +	0.405895	CHO -	0.244494	LDL -	0.313779	LDL -	0.506774	Htn-	0.712214	Htn+	0.735035	Smk +	0.0388153	Smk -	0.00418514	Diab +	0.666884	Diab -		HPA074874	EFEMP2	0.3799	0.6329	0.8687	0.6345	0.1056	0.7114
HPA075112	BCL6B	0.155391	BMI +	0.550698	BMI -	0.669047	CHO -	0.925552	CHO +	0.109111	LDL +	0.571767	LDL -	0.832273	Htn+	0.166075	Htn+	0.185327	Smk +	0.97527	Smk +	-0.00675717	Diab -	0.880818	Diab -		HPA075112	BCL6B	0.1701	0.4882	0.2988	0.4736	0.4172	0.9684
HPA075184	CASKIN2	0.0336669	BMI -	0.0415551	BMI -	0.103098	CHO -	0.0842875	CHO -	0.000433083	LDL -	0.0109312	LDL -	0.296268	Htn-	0.201695	Htn-	0.743808	Smk +	0.566086	Smk -	0.00835183	Diab +	0.0283443	Diab +		HPA075184	CASKIN2	0.7535	0.8042	0.2916	0.6659	0.5962	0.3128
HPA075875	CDH5	0.458146	BMI -	0.28919	BMI +	0.0509927	CHO -	0.86846	CHO -	0.96531	LDL -	0.905534	LDL +	0.146931	Htn+	0.470797	Htn-	0.499431	Smk -	0.848335	Smk -	0.00880927	Diab +	0.303811	Diab -		HPA075875	CDH5	0.1593	0.5875	0.8381	0.173	0.8676	0.4012
HPA075956	PREX2	0.995938	BMI -	0.304268	BMI -	0.370709	CHO -	0.125002	CHO -	0.121978	LDL -	0.470037	LDL -	0.371964	Htn-	0.34811	Htn-	0.324033	Smk +	0.927782	Smk +	-0.197039	Diab -	0.454904	Diab -		HPA075956	PREX2	0.4343	0.8282	0.8498	0.837	0.4695	0.3053
HPA076294	PHLDB2	0.0146025	BMI -	0.539715	BMI +	0.700059	CHO +	0.200362	CHO +	0.977407	LDL +	0.0371826	LDL +	0.758055	Htn-	0.597594	Htn+	0.843443	Smk -	0.201185	Smk -	-0.069951	Diab -	0.652714	Diab +		HPA076294	PHLDB2	0.042	0.3607	0.321	0.6471	0.413	0.1325
HPA077076	MFGE8	0.000174417	BMI -	0.019977	BMI -	0.589151	CHO -	0.00441893	CHO -	0.0809827	LDL -	0.0188824	LDL -	0.0146709	Htn-	0.024814	Htn-	0.0232789	Smk -	0.54259	Smk +	0.0255186	Diab +	0.554365	Diab +		HPA077076	MFGE8	0.5972	0.0283	0.4467	0.9773	0.0682	0.9208

## Sheet: Tab_4_Sex_differences
Table A: Females		BMI					CHOL risk groups					LDL risk groups					Hypertention					SMK
		Female		Male			Female		Male			Female		Male			Female		Male			Female		Male
HPA_binder	gene_name	BMInum	BMInum.Dir	BMInum	BMInum.Dir	Sex*BMI	CHOL.score	CHOL.Dir	CHOL.score	CHOL.Dir	Sex*tChol	LDL.score	LDL.Dir	LDL.score	LDL.Dir	Sex*LDL	Hypert	Hyp.Dir	Hypert	Hyp.Dir	Sex*Hyp.	Smk	Smk.Dir	Smk	Smk.Dir	Sex*Smk.
HPA068777	CLDN5	0.0016806	BMI +	0.307185	BMI -	0.0054	0.445553	CHO +	0.0883214	CHO -	0.0455	0.525582	LDL +	0.0177447	LDL -	0.0175	0.566987	Htn-	0.374621	Htn+	0.2582	1.66614e-05	Smk +	3.12264e-09	Smk +	0.1936
HPA064920	EBF2	6.07487e-05	BMI +	0.383143	BMI -	0.0011	0.715035	CHO +	0.858982	CHO -	0.5893	0.8867	LDL +	0.505591	LDL -	0.8333	0.704128	Htn-	0.318017	Htn-	0.504	0.866038	Smk +	0.0258757	Smk +	0.0919
HPA038304	ITIH5	1.06053e-06	BMI +	0.135476	BMI +	0.0318	0.605643	CHO -	0.320214	CHO +	0.8211	0.113236	LDL +	0.653159	LDL +	0.3899	0.153401	Htn+	0.522332	Htn+	0.4287	0.375941	Smk +	0.035197	Smk +	0.3264
HPA019191	FGD5	0.000103941	BMI -	0.711737	BMI -	0.0363	0.886933	CHO +	0.709267	CHO -	0.5188	0.0348203	LDL -	0.0661502	LDL -	0.9072	0.025472	Htn-	0.545211	Htn+	0.0418	0.968689	Smk -	0.108544	Smk -	0.2704
HPA051826	LDB2	0.000273018	BMI +	0.95726	BMI +	0.0423	0.687503	CHO +	0.339221	CHO +	0.818	0.0451285	LDL +	0.984502	LDL +	0.3938	0.0502903	Htn+	0.926437	Htn+	0.077	0.198854	Smk -	0.00324176	Smk +	0.0011
HPA031328	CPAMD8	0.000329616	BMI +	0.994274	BMI -	0.0225	0.073466	CHO -	0.921421	CHO +	0.4942	0.592752	LDL -	0.671992	LDL -	0.8065	0.620478	Htn+	0.430295	Htn+	0.4416	0.117375	Smk +	0.816954	Smk +	0.4377
HPA041881	USHBP1	0.414323	BMI -	0.0534593	BMI -	0.4897	4.35553e-05	CHO -	0.263874	CHO -	0.0212	0.0108709	LDL -	0.644991	LDL -	0.0277	0.185638	Htn+	0.109812	Htn-	0.059	0.814567	Smk +	0.964692	Smk +	0.745
HPA000687	LGALS1	0.550431	BMI +	0.516373	BMI -	0.3188	0.00324475	CHO -	0.619624	CHO -	0.0312	0.0425618	LDL -	0.991529	LDL +	0.0494	0.137459	Htn-	0.300658	Htn-	0.2977	0.795305	Smk -	0.248884	Smk -	0.5056
HPA001924	PPFIBP1	8.19382e-05	BMI +	0.0654566	BMI +	0.2736	0.463222	CHO +	0.8858	CHO -	0.0522	0.00748468	LDL +	0.187306	LDL -	0.0292	0.392946	Htn+	0.0019467	Htn+	0.2794	0.67108	Smk +	0.00826465	Smk +	0.0604
HPA038824	GABRE	1.95701e-10	BMI +	2.20445e-05	BMI +	0.6145	0.768158	CHO +	0.569503	CHO +	0.1202	0.00233658	LDL +	0.46726	LDL -	0.0145	0.176455	Htn+	0.219712	Htn+	0.6697	0.0242956	Smk +	0.000566342	Smk +	0.2221
HPA061839	TMEM43	0.0867926	BMI -	0.341769	BMI -	0.5112	0.53913	CHO -	0.961564	CHO +	0.1065	0.000409058	LDL -	0.495349	LDL -	0.0306	0.325317	Htn-	0.0879407	Htn-	0.8294	0.90209	Smk +	0.680656	Smk -	0.6285
HPA054662	RFTN1	0.0412092	BMI -	0.0232349	BMI -	0.7367	0.0207659	CHO -	0.246745	CHO +	0.0384	0.00740001	LDL -	0.565104	LDL +	0.0137	0.491717	Htn-	0.087748	Htn-	0.7557	0.501472	Smk -	0.240413	Smk -	0.6583
HPA038562	CDC42EP2	0.186769	BMI +	0.000129	BMI +	0.0219	0.00181861	CHO +	3.7333e-06	CHO +	0.2102	7.85429e-07	LDL +	6.13391e-09	LDL +	0.6598	0.117468	Htn+	0.210515	Htn+	0.6783	0.000134207	Smk +	0.649009	Smk +	0.0332
Table B: Males		BMI					CHOL risk groups					LDL risk groups					Hypertention					SMK
		Female		Male			Female		Male			Female		Male			Female		Male			Female		Male
HPA_binder	gene_name	BMInum	BMInum.Dir	BMInum	BMInum.Dir	Sex*BMI	CHOL.score	CHOL.Dir	CHOL.score	CHOL.Dir	Sex*tChol	LDL.score	LDL.Dir	LDL.score	LDL.Dir	Sex*LDL	Hypert	Hyp.Dir	Hypert	Hyp.Dir	Sex*Hyp.	Smk	Smk.Dir	Smk	Smk.Dir	Sex*Smk.
HPA068399	SOX17	0.740662	BMI +	0.000385192	BMI +	0.0049	0.14229	CHO +	0.00176836	CHO +	0.119	0.0307463	LDL +	0.000105978	LDL +	0.2353	0.361228	Htn+	0.158866	Htn+	0.4297	0.367413	Smk +	0.291114	Smk +	0.9743
HPA038562	CDC42EP2	0.186769	BMI +	0.000129	BMI +	0.0219	0.00181861	CHO +	3.7333e-06	CHO +	0.2102	7.85429e-07	LDL +	6.13391e-09	LDL +	0.6598	0.117468	Htn+	0.210515	Htn+	0.6783	0.000134207	Smk +	0.649009	Smk +	0.0332
HPA003050	RHOJ	0.00148254	BMI +	2.5857e-06	BMI +	0.0567	0.473369	CHO +	2.01858e-08	CHO +	0.0018	8.8426e-05	LDL +	1.29562e-10	LDL +	0.0412	0.0143747	Htn+	0.0492817	Htn+	0.6667	0.000210022	Smk +	0.0550806	Smk +	0.3209
HPA001908	LAMC1	0.105124	BMI -	0.0587219	BMI -	0.4963	0.829673	CHO -	0.000128926	CHO -	0.0096	0.0854767	LDL -	3.26524e-06	LDL -	0.0647	0.0885504	Htn-	0.711879	Htn+	0.1587	0.48996	Smk +	0.0162126	Smk +	0.155
HPA046598	ERG	1.38805e-07	BMI +	2.28852e-06	BMI +	0.3229	0.120953	CHO +	5.65699e-07	CHO +	0.0105	5.57512e-11	LDL +	7.65909e-10	LDL +	0.6656	0.00141476	Htn+	0.0302025	Htn+	0.6896	3.3552e-05	Smk +	0.0196517	Smk +	0.3686
HPA077076	MFGE8	0.000174417	BMI -	0.019977	BMI -	0.5972	0.589151	CHO -	0.00441893	CHO -	0.0283	0.0809827	LDL -	0.0188824	LDL -	0.4467	0.0146709	Htn-	0.024814	Htn-	0.9773	0.0232789	Smk -	0.54259	Smk +	0.0682
HPA070841	EFEMP1	0.9362	BMI +	0.154936	BMI -	0.1855	0.165025	CHO -	0.0210967	CHO -	0.0508	0.941382	LDL +	0.00621852	LDL -	0.0461	0.611656	Htn-	0.132394	Htn-	0.6754	0.642538	Smk -	0.210063	Smk +	0.2226
HPA017913	COL15A1	0.0724091	BMI -	0.0993679	BMI -	0.9171	0.464541	CHO -	0.662491	CHO -	0.1774	0.026263	LDL -	0.423678	LDL +	0.0436	0.251595	Htn+	0.00137145	Htn-	0.0076	0.842983	Smk -	0.504181	Smk -	0.6682
HPA064452	RAMP2	0.565198	BMI -	0.176374	BMI -	0.4567	0.735652	CHO -	0.425963	CHO +	0.3171	0.374488	LDL +	0.0788263	LDL +	0.2422	0.66306	Htn+	0.00843434	Htn-	0.0399	0.198418	Smk +	0.179118	Smk -	0.0528
HPA051826	LDB2	0.000273018	BMI +	0.95726	BMI +	0.0423	0.687503	CHO +	0.339221	CHO +	0.818	0.0451285	LDL +	0.984502	LDL +	0.3938	0.0502903	Htn+	0.926437	Htn+	0.077	0.198854	Smk -	0.00324176	Smk +	0.0011
HPA071155	ICAM2	0.742535	BMI +	0.0420799	BMI -	0.0734	0.736484	CHO +	0.623817	CHO -	0.185	0.269522	LDL +	0.630725	LDL -	0.1921	0.445088	Htn-	0.947111	Htn+	0.5277	0.477702	Smk +	0.000741977	Smk +	0.0463
HPA062739	OLFML2B	0.164236	BMI +	0.3477	BMI -	0.1063	0.349725	CHO -	0.81571	CHO -	0.8663	0.492128	LDL -	0.0982359	LDL -	0.8555	0.678359	Htn+	0.134491	Htn+	0.3241	0.789139	Smk -	0.00923081	Smk +	0.0307
HPA061451	FIBIN	0.0244436	BMI -	0.123131	BMI -	0.897	0.555171	CHO -	0.217258	CHO -	0.5106	0.1749	LDL -	0.348961	LDL -	0.9695	0.163344	Htn-	0.0378049	Htn-	0.5879	0.987851	Smk +	0.000535421	Smk -	0.0098

## Sheet: Tab_5_Expression_verification
				A. EXPRESSION										B. SPECIFICITY
A. Gene symbol	B. EC specificity rank	C. Associated risk factors		E. HUVEC RNAseq		G. Whole blood RNAseq		I. HBMEC Microarray	J. HIAEC Microarray	K. HSVEC Microarray	L. HUAEC Microarray	M. HUMEC Microarray		O. PanglaoDB database	P. HPA Single Cell Atlas	Q. Human cell landscape		S. HPA Cell (line) Atlas		U. EC specificity		W. Mass spectrometry (plasma)		Y. Reported function in EC		AA. Genecards Function (www.genecards.org/)		AC. Example publication
Table 1: Proteins association with CVD-risk factors in the whole cohort analysis
VWF	3																							Y		Maintenance of hmeostais, promotes adhesion of platelets to the sites of vascular injury. Also acts as chaperone for coagulation factor VIII.		von Willebrand factor: a marker of endothelial dysfunction in vascular disorders? https://pubmed.ncbi.nlm.nih.gov/9205537/
ROBO4	9																							Y		Receptor for Silt proteins. Involved in angiogenesis and vascular patterning. May mediate the inhibition of primary endothelial cell migration by Slit proteins (By similarity).		Robo4 is a vascular-specific receptor that inhibits endothelial migration https://pubmed.ncbi.nlm.nih.gov/12941633/
MYCT1	12																							Y		May regulate certain MYC target genes, MYC seems to be a direct upstream transcriptional activator.		Dual role of endothelial Myct1 in tumor angiogenesis and tumor immunity https://pubmed.ncbi.nlm.nih.gov/33658356/
TIE1	17																							Y		Tyrosine protein kinase. Plays a critical role in angiogenesis and blood vessel stability by inhibiting angiopoietin 1 signaling through the endothelial receptor tyrosine kinase Tie2		Endothelial Tie1–mediated angiogenesis and vascular abnormalization promote tumor progression and metastasis https://www.ncbi.nlm.nih.gov/pmc/articles/PMC5785248/
EHD2	36																							Y		This gene encodes a member of the EH domain-containing protein family. These proteins are characterized by a C-terminal EF-hand domain, a nucleotide-binding consensus site at the N terminus and a bipartite nuclear localization signal. The encoded protein interacts with the actin cytoskeleton through an N-terminal domain and also binds to an EH domain-binding protein through the C-terminal EH doma…		EHBP1 and EHD2 regulate Dll4 caveolin-mediated endocytosis during blood vessel development https://www.biorxiv.org/content/10.1101/2020.05.19.104547v1.full
NRN1	46																							Y		ATP- and membrane-binding protein that controls membrane reorganization/tubulation upon ATP hydrolysis (By similarity).Plays a role in membrane trafficking between the plasma membrane and endosomes.		Neuritin promotes angiogenesis through inhibition of DLL4/Notch signaling pathway https://pubmed.ncbi.nlm.nih.gov/33787845/
RRAS	56																							Y		Regulates the organization of the actin cytoskeleton		R-Ras-Akt axis induces endothelial lumenogenesis and regulates the patency of regenerating vasculature https://pubmed.ncbi.nlm.nih.gov/29170374/
CAV2	58																							Y		May act as a scaffolding protein within caveolar membranes. The Ser-36 phosphorylated form has a role in modulating mitosis in endothelial cells.		Regulation of Cell Signaling and Function by Endothelial Caveolins: Implications in Disease https://www.ncbi.nlm.nih.gov/pmc/articles/PMC4655115/
CAVIN2	60																							Y		Role in caveolar biogenesis and morphology. Required for the formation of caveolae in the lung and fat endothelia but not in the heart endothelia.		Cavin-2 regulates the activity and stability of endothelial nitric-oxide synthase (eNOS) in angiogenesis https://www.ncbi.nlm.nih.gov/pmc/articles/PMC5663877/
ERG	63																							Y		Required for platelet adhesion to the subendothelium, inducing vascular cell remodeling. It also regulates hematopoesis, and the differentiation and maturation of megakaryocytic cells.		The endothelial transcription factor ERG mediates Angiopoietin-1-dependent control of Notch signalling and vascular stability https://www.ncbi.nlm.nih.gov/pmc/articles/PMC5508205/
RHOJ	69																							Y		Small GTP-binding proteins in the Rho family shown to be associated with focal adhesions in endothelial cells		RhoJ is an endothelial cell-restricted Rho GTPase that mediates vascular morphogenesis and is regulated by the transcription factor ERG https://www.ncbi.nlm.nih.gov/pmc/articles/PMC3148162/
DLL4	76																							Y		Involved in the Notch signaling pathway as Notch ligand. nvolved in angiogenesis; negatively regulates endothelial cell proliferation and migration and angiogenic sprouting		Regulation of Notch1 and Dll4 by Vascular Endothelial Growth Factor in Arterial Endothelial Cells: Implications for Modulating Arteriogenesis and Angiogenesis https://www.ncbi.nlm.nih.gov/pmc/articles/PMC140667/
SOX17	77																							Y		Transcription factors involved in the regulation of embryonic development and in the determination of the cell fate		Sox17 is required for endothelial regeneration following inflammation-induced vascular injury https://pubmed.ncbi.nlm.nih.gov/31073164/
HEG1	80																							Y		Receptor component of the CCM signaling pathway which is a crucial regulator of heart and vessel formation and integrity May act through the stabilization of endothelial cell junctions.		Heart of glass anchors Rasip1 at endothelial cell-cell junctions to support vascular integrity https://pubmed.ncbi.nlm.nih.gov/26780829/
ADAMTSL4	85																							Y		Diverse biological functions including cellular adhesion, angiogenesis, and patterning of the developing nervous system. Positive regulation of apoptosis. May facilitate FBN1 microfibril biogenesis.		Peptides derived from type I thrombospondin repeat-containing proteins of the CCN family inhibit proliferation and migration of endothelial cells https://pubmed.ncbi.nlm.nih.gov/17707681/
REM1	87																							Y		Promotes reorganization of the actin cytoskeleton and morphological changes in endothelial cells.		The Ras-like GTPase Gem is involved in cell shape remodelling and interacts with the novel kinesin-like protein KIF9 https://pubmed.ncbi.nlm.nih.gov/11483511/
CDC42EP2	95																							Y		A small Rho GTPase, regulates the formation of F-actin-containing structures through its interaction with the downstream effector proteins.		Borg5 is required for angiogenesis by regulating persistent directional migration of the cardiac microvascular endothelial cells https://www.ncbi.nlm.nih.gov/pmc/articles/PMC3952853/
TNS1	98																							Y		Localizes to focal adhesions, regions of the plasma membrane where the cell attaches to the extracellular matrix.		Tensin1 positively regulates RhoA activity through its interaction with DLC1 https://pubmed.ncbi.nlm.nih.gov/26427649/
MFGE8	117																							Y		Membrane glycoprotein that promotes phagocytosis of apoptotic cells. Also been implicated in wound healing, autoimmune disease, and cancer.		MFGE8 is down-regulated in cardiac fibrosis and attenuates endothelial-mesenchymal transition through Smad2/3-Snail signalling pathway https://pubmed.ncbi.nlm.nih.gov/32945126/
C1orf198	120																							N		Uncharacterized
RPS6KA2	140																							N		member of the RSK (ribosomal S6 kinase) family of serine/threonine kinases, implicated in controlling cell growth and differentiation
CASKIN2	143							NA	NA	NA	NA	NA												[Y]		May be involved in protein-protein interactions.		NB.Abstract: The Undescribed Protein Caskin2 Is a Novel Regulator of eNOS Phosphorylation and Systemic Blood Pressure https://www.ahajournals.org/doi/10.1161/hyp.66.suppl_1.066
CRIP2	147																							N		Putative transcription factor; may participate in the differentiation of smooth muscle tissue.
TGFBR2	160																							Y		Forms a heterodimeric complex with TGF-beta receptor type-1, and binds TGF-beta.This complex enter the nucleus and regulate the transcription of genes related to cell proliferation, cell cycle arrest, wound healing, immunosuppression, and tumorigenesis.		Activated Endothelial TGFβ1 Signaling Promotes Venous Thrombus Nonresolution in Mice Via Endothelin-1: Potential Role for Chronic Thromboembolic Pulmonary Hypertension https://pubmed.ncbi.nlm.nih.gov/31747868/
RUNX1T1	161																							Y		Interact with DNA-bound transcription factors and recruit a range of corepressors to facilitate transcriptional repression. Associate with the nuclear corepressor/histone deacetylase complex to block hematopoietic differentiation		Endothelial angiogenesis is directed by RUNX1T1-regulated VEGFA, BMP4 and TGF-β2 expression https://pubmed.ncbi.nlm.nih.gov/28640846/
TRPC6	167																							Y		Receptor-activated calcium channel in the cell membrane		TRPC6 is the endothelial calcium channel that regulates leukocyte transendothelial migration during the inflammatory response https://www.ncbi.nlm.nih.gov/pmc/articles/PMC4612081/
SPARC	177																							Y		Appears to regulate cell growth through interactions with the extracellular matrix and cytokines. Binds calcium and copper, several types of collagen, albumin, thrombospondin, PDGF and cell membranes		SPARC (secreted protein acidic and rich in cysteine) regulates endothelial cell shape and barrier function https://pubmed.ncbi.nlm.nih.gov/8159767/
RHBDF1	181																							Y		Regulates ADAM17 protease, a sheddase of the epidermal growth factor (EGF) receptor ligands and TNF, thereby plays a role in sleep, cell survival, proliferation, migration and inflammation.		Differential Induction of the ADAM17 Regulators iRhom1 and 2 in Endothelial Cells https://www.ncbi.nlm.nih.gov/pmc/articles/PMC7736406/
GIPC3	187							NA	NA	NA	NA	NA		NA										N		Required for postnatal maturation of the hair bundle and long-term survival of hair cells and spiral ganglion
ANGPT2	192																							Y		Antagonist of angiopoietin 1, and both angiopoietin 1 and angiopoietin 2 are ligands for the endothelial TEK receptor tyrosine kinase. Angiopoietin 2 is upregulated in multiple inflammatory diseases and is implicated in the direct control of inflammation-related signaling pathways. The encoded protein affects angiogenesis during embryogenesis and tumorigenesis, disrupts the vascular remodeling ab…		Endothelial exocytosis of angiopoietin-2 resulting from CCM3 deficiency contributes to cerebral cavernous malformation https://pubmed.ncbi.nlm.nih.gov/27548575/
SH2D3C	193																							N		Acts as an adapter protein that mediates cell signaling pathways involved in cellular functions such as cell adhesion and migration, tissue organization, and the regulation of the immune response.
GUCY1A3	196																							Y		Soluble guanylate cyclases are heterodimeric proteins that catalyze the conversion of GTP to 3',5'-cyclic GMP and pyrophosphate. The protein encoded by this gene is an alpha subunit of this complex and it interacts with a beta subunit to form the guanylate cyclase enzyme, which is activated by nitric oxide. Among its related pathways are Platelet homeostasis and G-Beta Gamma Signaling		Notch initiates the endothelial-to-mesenchymal transition in the atrioventricular canal through autocrine activation of soluble guanylyl cyclase https://pubmed.ncbi.nlm.nih.gov/21839921/
FBLN2	197																							Y		Binds various extracellular ligands and calcium. It may play a role during organ development, in particular, during the differentiation of heart, skeletal and neuronal structures. Among its related pathways are Cell adhesion_Cell-matrix glycoconjugates and Degradation of the extracellular matrix		Fibulin-2 and Fibulin-5 Cooperatively Function to Form the Internal Elastic Lamina and Protect From Vascular Injury https://pubmed.ncbi.nlm.nih.gov/19893004/
GPR4	201																							Y		Acidosis-induced GPR4 activation increases paracellular gap formation and permeability of vascular endothelial cells through the GNA12/GNA13/Rho GTPase signaling pathway.		GPR4 plays a critical role in endothelial cell function and mediates the effects of sphingosylphosphorylcholine https://pubmed.ncbi.nlm.nih.gov/15857892/
CHSY3	203							NA	NA	NA	NA	NA												N		Glycosyltransferase that has both glucuronyltransferase and N-acetylgalactosaminyltransferase activities
CLDN5	210																							Y		Integral membrane proteins and components of tight junction strands, in epithelia or endothelial cell sheets		JAM-A Acts via C/EBP-α to Promote Claudin-5 Expression and Enhance Endothelial Barrier Function https://pubmed.ncbi.nlm.nih.gov/32673519/
GABRE	222													NA										N		It encodes the gamma-aminobutyric acid (GABA) A receptor which is a multisubunit chloride channel that mediates the fastest inhibitory synaptic transmission in the central nervous system.
TLN1	231																							Y		Role in the assembly of actin filaments and in spreading and migration of various cell types, including fibroblasts and osteoclasts. Assist in the attachment of adherent cells to extracellular matrices and of lymphocytes to other cells.		Endothelial cell talin1 is essential for embryonic angiogenesis https://pubmed.ncbi.nlm.nih.gov/21081121/
Table 2: Proteins association with CVD risk factors in males or females
RAMP2	13																							Y		Involved in core glycosylation and transportation of adrenomedullin receptor to the cell surface		The endothelial adrenomedullin-RAMP2 system regulates vascular integrity and suppresses tumour metastasis https://pubmed.ncbi.nlm.nih.gov/27307317/
USHBP1	16							NA	NA	NA	NA	NA												N		Uncharacterized
FGD5	30																							Y		May regulate proangiogenic action of VEGF in vascular endothelial cells, including network formation, directional movement and proliferation. May play a role in regulating the actin cytoskeleton and cell shape		VE-PTP inhibition stabilizes endothelial junctions by activating FGD5 https://pubmed.ncbi.nlm.nih.gov/31267715/
LDB2	57																							Y		Function as adapter molecules to allow assembly of transcriptional regulatory complexes		LDB2 regulates the expression of DLL4 through the formation of oligomeric complexes in endothelial cells https://pubmed.ncbi.nlm.nih.gov/28946938/
LAMC1	74																							Y		Implicated in a wide variety of biological processes including cell adhesion, differentiation, migration, signaling, neurite outgrowth and metastasis		Laminin deposition is dispensable for vasculogenesis but regulates blood vessel diameter independent of flow https://pubmed.ncbi.nlm.nih.gov/18073332/
LGALS1	138																							Y		Implicated in modulating cell-cell and cell-matrix interactions.Act as an autocrine negative growth factor that regulates cell proliferation.		Galectin-1, a novel ligand of neuropilin-1, activates VEGFR-2 signaling and modulates the migration of vascular endothelial cells
EFEMP1	139																							Y		May play a role in cell adhesion and migration. May function as a negative regulator of chondrocyte differentiation		EFEMP1 Overexpression Contributes to Neovascularization in Age-Related Macular Degeneration https://pubmed.ncbi.nlm.nih.gov/33584252/
TMEM43	169																							N		Role in maintaining nuclear envelope structure by organizing protein complexes at the inner nuclear membrane.
EBF2	176																							N		Non-basic, helix-loop-helix transcription factors that have a well conserved DNA binding domain. The COE family proteins play an important role in variety of developmental processes.
ICAM2	182																							Y		Role in lymphocyte recirculation by blocking LFA-1-dependent cell adhesion. Mediates adhesive interactions important for antigen-specific immune response, NK-cell mediated clearance, lymphocyte recirculation, and other cellular interactions important for immune response and surveillance.		Endothelial intercellular adhesion molecule (ICAM)-2 regulates angiogenesis https://pubmed.ncbi.nlm.nih.gov/15920013/
OLFML2B	183																							N		Uncharacterized
ITIH5	188																							Y		Involved in extracellular matrix stabilization and in the prevention of tumor metastasis.		Endothelial Progenitor Cells Modulate Inflammation-Associated Stroke Vasculome https://pubmed.ncbi.nlm.nih.gov/30739275/
FIBIN	205																							N		Uncharacterized
PPFIBP1	207																							Y		May regulate the disassembly of focal adhesions.
COL15A1	209																							Y		It may function to adhere basement membranes to underlying connective tissue stroma. Structural protein that stabilizes microvessels and muscle cells, both in heart and in skeletal muscle.		Proteoglycan-collagen XV in human tissues is seen linking banded collagen fibers subjacent to the basement membrane https://pubmed.ncbi.nlm.nih.gov/15684329/
RFTN1	214																							Y		Involved in protein trafficking via association with clathrin and AP2 complex. Involved in T-cell antigen receptor-mediated signaling by regulating tyrosine kinase LCK localization, T-cell dependent antibody production and cytokine secretion. May regulate B-cell antigen receptor-mediated signaling		Raftlin is recruited by neuropilin-1 to the activated VEGFR2 complex to control proangiogenic signaling https://pubmed.ncbi.nlm.nih.gov/32274611/
CPAMD8	236													NA										N		Important in innate and acquired immunity. The encoded protein is membrane-associated and proteolytically processed to generate two chains.
		Number		Expression (TPM)				Expression (normalised)						Most common annotation						EC specificity (see row 109)		Detection by MS
			1			>1000			>50						EC						High		Strong (canonical)
			2			>100			>25						SMC						Moderate		Weak
			3			>20			>10						FB						Low		Consistant with sequence, but possible/likely other protein (subsumed)
			4			>5			>5						Mixed								Not detected
						>1			>1					NA	Data unavailable
						<1			<1						For column A only: EC 2o most common annotation (1o FB)
						0			0
								NA	Data unavailable
A. EXPRESSION
Column
A	Gene symbol for encoded candidate protein
B	EC specificity ranking in our previous candidate source publication: Butler LM et al. (2016). Analysis of body-wide unfractionated tissue data to identify a core human endothelial transcriptome. Cell Systems 3(3) 287-301 (PMID: 27641958)
C	Number of associated CVD risk factors
E	Expression data from RNAseq analysis of HUVEC; human umbilical vein EC (ArrayExpress accession number E-MTAB-4897).
G	Expression data from RNAseq analysis of human whole blood (n=755, data source Gtex portal; https://gtexportal.org/home/)
I	Expression data from microarray analysis of HBMEC; human bladder microvascular EC*
J	Expression data from microarray analysis of HIAEC; human iliac artery EC*
K	Expression data from microarray analysis of HSVEC; human saphenous vein EC*
L	Expression data from microarray analysis of HUAEC; human umbilical artery EC*
M	Expression data from microarray analysis of HUMEC;human uterine microvascular EC*
		* Data extracted from normalised microarray gene expression datasets GSE3239, GE Codelink Human Uniset downloaded from NCBI-GEO (www.ncbi.nlm.nih.gov/geo/)
B. SPECIFICITY
Column
O	Data source: Franzén O et. al. PanglaoDB: a web server for exploration of mouse and human single-cell RNA sequencing data, Database, 2019, baz046 (PMID: 30951143)
P	Data source: Karlsson et al. A single-cell transcriptomics map of human tissues. Science Advances 7, eabh2169 (2021)
Q	Data source: Han X et al. (2020) Construction of a human cell landscape at single-cell level. Nature 7808:303-309 (PMID: 32214235)
S	Human Protein Atlas (HPA): Single Cell Type Atlas www.proteinatlas.org/humanproteome/celltype (PMID 32214235)
U	Overall enrichment classification
W	Detection of the protein in plasma; sourced from https://db.systemsbiology.net/sbeams/cgi/PeptideAtlas/Search?_tab=1
Y	Previous reported function in endothelial cells (Y: Yes). Example publication provided in adjacent column.
AA	Function, sourced from Genecards database (www.genecards.org/)
AC	Example publication of function in EC
EC specificity score is based on gene expression profile in the ssRNAseq datasets (number of datasets that confirm high degree of EC specificity: high = 2+, moderate = 1, low = 0)

## Sheet: Tab_6_FRS_associations
All variables
Results from step-wise selection							Final model		Estimate	Std. Error	t value	p-value
HPA_binder	gene_name	rsquare	adjr	aic	rmse		(Intercept)		-74.905454	33.904464	-2.209309	0.0273819
HPA066761	RUNX1T1	0.1507234	0.1498733	7268.229	9.111602		HPA066761	RUNX1T1	5.106407	1.860343	2.744874	0.0061632
HPA002082	VWF	0.1870335	0.1854043	7226.491	8.919161		HPA002082	VWF	5.549585	1.231654	4.505797	0.0000074
HPA006279	ADAMTSL4	0.2192284	0.2168791	7188.043	8.745152		HPA006279	ADAMTSL4	-12.130247	1.839491	-6.594349	0.0000000
HPA044612	CHSY3	0.2481377	0.2451182	7152.276	8.586030		HPA044612	CHSY3	4.898408	0.798610	6.133668	0.0000000
HPA065741	RHBDF1	0.2599216	0.2562026	7138.463	8.522760		HPA065741	RHBDF1	-4.481953	1.507791	-2.972530	0.0030252
HPA067765	GIPC3	0.2689134	0.2645004	7128.226	8.475087		HPA067765	GIPC3	-4.565123	1.382263	-3.302644	0.0009921
HPA058617	GUCY1A3	0.2770448	0.2719484	7119.031	8.432066		HPA058617	GUCY1A3	4.320983	1.474390	2.930691	0.0034600
HPA062122	CAVIN2	0.2821710	0.2763821	7113.908	8.406352		HPA062122	CAVIN2	-2.642449	1.002810	-2.635045	0.0085443
HPA038562	CDC42EP2	0.2860730	0.2795893	7110.451	8.387702		HPA038562	CDC42EP2	3.606787	1.999323	1.804004	0.0715351
HPA003050	RHOJ	0.2893482	0.2821699	7107.849	8.372666		HPA003050	RHOJ	4.379301	2.068734	2.116899	0.0345179
HPA045098	TRPC6	0.2914391	0.2835583	7106.899	8.364565		HPA045098	TRPC6	2.569547	1.161663	2.211955	0.0271979
							HPA068842	ANGPT2	5.981126	2.793218	2.141303	0.0324937
Female
Results from step-wise selection
predictors		rsquare	adjr	aic	rmse				Estimate	Std. Error	t value	p-value
HPA_binder	gene_name						(Intercept)		7.967478	24.528643	0.3248234	0.7454522
HPA002082	VWF	0.1256100	0.1238681	3123.683	5.344075		HPA002082	VWF	29.202727	7.432203	3.9292153	0.0000974
HPA066761	RUNX1T1	0.1601601	0.1568075	3105.364	5.242654		HPA066761	RUNX1T1	29.739217	9.725694	3.0577990	0.0023506
HPA045098	TRPC6	0.1841899	0.1792951	3092.733	5.172272		HPA045098	TRPC6	25.087671	7.877910	3.1845591	0.0015413
HPA044612	CHSY3	0.1982856	0.1918590	3085.948	5.132529		HPA044612	CHSY3	20.844580	5.571670	3.7411727	0.0002047
HPA010952	HEG1	0.2138040	0.2059104	3078.097	5.087713		HPA010952	HEG1	-34.804462	11.819037	-2.9447798	0.0033842
HPA077076	MFGE8	0.2235738	0.2142004	3073.795	5.061086		HPA077076	MFGE8	-18.304308	7.861967	-2.3282098	0.0203037
HPA067765	GIPC3	0.2313426	0.2204947	3070.726	5.040776		HPA067765	GIPC3	-20.132147	8.593164	-2.3428096	0.0195351
HPA062122	CAVIN2	0.2371542	0.2248254	3068.901	5.026754		HPA062122	CAVIN2	-13.623284	6.484455	-2.1009142	0.0361546
HPA065741	RHBDF1	0.2431171	0.2293277	3066.946	5.012135		HPA065741	RHBDF1	-17.608497	8.925796	-1.9727649	0.0490795
Male
Results from step-wise selection
predictors		rsquare	adjr	aic	rmse				Estimate	Std. Error	t value	p-value
HPA_binder	gene_name						(Intercept)		46.99562	50.542184	0.9298297	0.3529218
HPA002082	VWF	0.1001193	0.0983014	3721.001	10.180797		HPA002082	VWF	50.86617	11.756404	4.3266779	0.0000184
HPA003050	RHOJ	0.1444373	0.1409734	3697.901	9.936979		HPA003050	RHOJ	38.46542	22.577099	1.7037362	0.0890709
HPA006279	ADAMTSL4	0.1708225	0.1657768	3684.333	9.792469		HPA006279	ADAMTSL4	-54.13833	23.652037	-2.2889499	0.0225113
HPA044612	CHSY3	0.1989697	0.1924573	3669.169	9.634603		HPA044612	CHSY3	41.22277	9.514711	4.3325305	0.0000179
HPA065741	RHBDF1	0.2132765	0.2052650	3662.212	9.557894		HPA065741	RHBDF1	-33.56536	16.475929	-2.0372361	0.0421687
HPA002989	SPARC	0.2233503	0.2138403	3657.807	9.506189		HPA002989	SPARC	-42.04233	13.122478	-3.2038403	0.0014453
HPA067765	GIPC3	0.2335633	0.2225918	3653.228	9.453130		HPA067765	GIPC3	-44.02527	14.778746	-2.9789581	0.0030373
HPA068777	CLDN5	0.2408221	0.2283766	3650.498	9.417893		HPA068777	CLDN5	41.52633	19.477501	2.1320154	0.0335074
HPA001934	FBLN2	0.2481609	0.2342666	3647.670	9.381880		HPA001934	FBLN2	-43.56984	18.317429	-2.3786004	0.0177647
HPA004748	TLN1	0.2556259	0.2403096	3644.711	9.344787		HPA004748	TLN1	36.82589	15.842045	2.3245669	0.0205071
HPA047394	EHD2	0.2623651	0.2456352	3642.191	9.311974		HPA047394	EHD2	-21.91429	10.410539	-2.1050097	0.0358042

## Sheet: Tab_7 MFI
HPA_binder	HPA003050	HPA003415	HPA001141	HPA003446	HPA002806	HPA000687	HPA004138	HPA002082	HPA002989	HPA001600	HPA001761	HPA001895	HPA002188	HPA002823	HPA004131	HPA001908	HPA001924	HPA003519	HPA001934	HPA003891	HPA004132	HPA004690	HPA004748	HPA004798	HPA006279	HPA007586	HPA007041	HPA008014	HPA008024	HPA008766	HPA008586	HPA008848	HPA009300	HPA009703	HPA009065	HPA010012	HPA010089	HPA010952	HPA011325	HPA011785	HPA012099	HPA012053	HPA012611	HPA013658	HPA013659	HPA013979	HPA014474	HPA014698	HPA014515
Protein target	RHOJ	LTBP2	A4GALT	SHANK3	CXorf36	LGALS1	VEGFC	VWF	SPARC	ELK3	SEMA3G	LAMB2	FABP4	TM4SF1	CD300LG	LAMC1	PPFIBP1	RPS6KA2	FBLN2	PTPRM	LAMB1	PECAM1	TLN1	C1orf198	ADAMTSL4	CALCRL	ACVRL1	ACVR1	KDR	TGFBR2	TBX2	MCAM	CD93	HIPK3	SOX7	MFAP5	SHROOM4	HEG1	PDGFB	TMEM109	AFAP1L1	FLT1	THSD1	TMEM204	HSPA12B	CYTH3	GIMAP8	CALHM2	GJA4
Sex
male	7.58761	8.96271	6.59056	5.66057	6.88824	7.52107	6.69339	6.94623	7.27823	6.70026	6.64619	6.33811	6.97689	6.56849	8.0372	10.0653	8.42116	8.40274	7.07465	8.85447	7.73654	6.91952	7.20131	8.02603	8.33434	6.28272	6.95712	6.63647	9.29513	6.68297	4.83544	6.75248	6.71915	6.53863	6.98862	7.57085	5.76649	8.47406	6.36063	6.53212	5.83834	5.8513	6.69708	7.62591	9.0117	5.60879	6.89471	6.40044	6.54669
female	7.53918	8.5752	6.71224	5.51391	7.39513	7.63753	6.92236	6.80286	7.67269	6.54558	6.81384	6.31108	7.44099	6.53209	7.94914	9.70563	8.23134	8.39285	7.0048	8.60602	8.70412	6.68796	7.58696	7.88296	8.34179	6.17634	6.56054	6.56951	9.24784	6.42324	5.8663	6.41273	6.6914	6.54625	6.79057	7.37561	5.86105	8.02393	6.30377	7.09676	5.73404	5.89809	6.87185	7.38197	8.70279	5.90895	6.85831	6.31793	7.09582
male	7.78787	8.52456	6.66719	6.22316	7.1521	7.52516	7.03994	7.13065	7.11224	6.50718	6.5674	6.4105	7.04299	6.60858	7.64325	9.71698	7.89861	8.18806	7.33777	8.54995	7.68409	6.73361	7.54974	7.82522	8.29374	6.20515	6.85718	6.49077	8.72338	6.42704	5.55237	6.6441	6.96258	6.55881	6.73568	7.42292	5.44227	8.17217	6.38679	7.65202	5.70931	5.87801	6.64129	7.23014	8.70271	5.59563	6.95426	6.82597	6.28984
female	7.49642	8.1913	6.58878	6.04196	6.85466	7.23482	7.09493	6.46583	6.69189	6.57411	6.43961	6.08972	6.78835	6.44371	8.11642	9.93143	8.94355	8.88205	6.964	9.31707	7.80991	7.12079	7.41033	8.24966	8.4325	6.26046	6.71481	6.61895	9.33615	6.13163	5.37012	6.46852	6.60708	6.5439	6.76852	7.11101	5.72044	7.99467	6.59015	5.87899	5.65855	5.97668	6.46629	7.37335	9.63984	6.16675	7.15601	6.63453	6.64991
female	7.63645	8.16023	6.73058	5.88199	6.91536	7.30598	6.96622	7.00643	7.42245	6.6174	6.52274	6.17752	6.87886	6.54268	8.02916	9.87482	8.36839	8.35027	6.82051	8.83422	7.86821	7.17819	7.43408	8.0272	8.39077	6.23507	6.91151	6.91095	9.2046	6.49477	5.85353	6.66488	6.58958	6.46407	7.06252	7.40456	5.67632	8.14731	6.84825	6.99749	5.78435	5.83081	6.58377	7.36953	9.04561	5.54083	6.9901	6.32868	6.10564
female	7.53864	8.13805	6.70705	5.49502	6.82229	7.4401	7.18099	6.86644	7.23404	6.70006	7.06609	6.33794	6.87298	6.63187	7.6744	9.82562	8.03535	8.39091	7.0473	8.81026	7.68353	6.6286	7.37255	7.76054	8.48834	6.34839	6.89681	6.60822	9.05908	6.62911	5.20216	6.89665	6.75813	6.40318	6.93325	7.56728	5.95438	8.34659	6.37635	7.92684	5.85856	6.03837	6.53472	7.21256	8.94885	5.6859	7.07839	6.47702	6.4789
female	7.51989	8.00452	7.48443	6.06833	7.2356	7.35129	7.09581	6.79935	7.10894	6.64638	7.00006	6.14073	7.00132	6.38763	8.03133	9.77076	8.43091	8.31585	7.3423	8.86321	7.63436	6.99852	7.74172	8.0678	8.47584	6.00338	7.02053	6.51642	9.32279	6.56746	4.85634	6.4485	6.6159	6.49423	6.68983	7.34355	5.76913	8.214	6.57338	5.88784	5.66925	6.18144	6.48136	7.4992	8.86568	5.39805	6.96888	6.36223	7.07138
male	7.65163	7.95449	6.72329	5.42459	7.04246	7.24957	7.5585	6.46558	7.43434	6.94105	6.90277	6.27052	6.84331	6.71134	7.84308	9.46199	8.04662	8.20583	6.83976	8.45412	7.73861	6.36241	7.42117	8.23867	8.364	6.08329	7.18827	6.54773	8.87861	6.18836	5.19575	6.40037	6.64718	6.81563	7.11319	7.31561	7.015	8.21971	6.1699	6.33903	5.57616	5.9381	6.46104	7.46658	8.71407	5.69421	7.6638	6.55936	6.74453
male	7.65932	7.94887	6.71853	5.45255	6.99473	7.75063	7.20305	7.06673	7.2355	6.7266	6.47569	6.32122	7.17522	6.52759	7.85908	9.78077	7.95681	8.22145	7.05978	8.5836	7.69023	6.68745	7.48378	7.76794	8.55351	6.28487	6.85624	6.69293	8.76501	6.47669	4.9678	6.74996	6.9752	6.51927	6.98592	7.61455	5.87006	8.42115	6.36053	5.8769	5.85101	6.01777	6.28437	7.19915	8.41423	5.67566	6.97534	6.41137	6.63391
female	7.70914	7.9274	6.58621	5.4532	7.06396	7.93988	6.90315	7.09673	7.11074	7.05434	6.27522	6.34963	6.94066	6.78222	8.10848	9.87309	8.354	8.52986	6.91233	8.95656	7.73761	6.57892	7.52983	8.20199	8.46498	6.25425	6.85159	6.84025	9.15195	6.60583	4.63303	6.66331	6.54257	6.66369	6.81626	7.25247	5.62889	8.18626	6.30127	5.84133	5.4843	5.85587	6.84442	7.48762	8.89883	5.50095	7.16289	6.91155	6.0509
female	7.45586	7.91619	6.89838	5.79102	7.12729	7.24257	7.25891	7.04056	6.94184	6.76088	7.1543	5.99536	6.82148	6.58103	7.89935	9.50964	8.20293	8.15053	6.72913	8.4803	7.5726	6.7729	7.23314	7.99389	8.11949	6.0945	7.12896	6.6243	9.07638	6.39275	5.68439	6.45422	6.64516	6.67769	6.60225	7.21425	6.48375	7.98761	6.38084	6.13876	5.6739	5.83442	6.92996	7.42248	8.8101	5.53194	6.79064	6.43659	7.17049
female	7.6659	7.89742	6.6472	5.74771	7.23861	7.38183	7.10985	6.97674	6.90875	6.57873	6.61013	6.40179	6.92195	6.50364	7.76824	9.73759	8.18964	8.30459	6.77222	8.65502	7.75086	7.03949	7.39775	7.81756	8.3003	6.21017	6.76728	6.7144	9.23471	6.57249	4.80276	6.54437	6.62413	6.48462	6.79903	7.37153	5.64456	8.30337	6.41112	6.09613	5.76932	5.86901	6.66002	7.27016	8.76242	5.50271	6.88487	6.35572	6.39753
male	7.42212	7.88263	6.43293	5.9779	6.83382	8.37095	7.14863	6.48765	7.06686	6.99714	7.16012	6.55783	6.95379	6.61261	7.97344	9.73749	8.52882	8.18638	7.04218	8.79389	7.66988	7.04353	7.16085	7.99352	8.25341	6.29922	7.17168	6.67721	9.29227	6.49578	4.98173	6.69809	6.80045	6.60861	6.74756	7.32998	5.77272	8.07314	6.54707	7.378	5.84284	5.78631	6.3162	7.44191	8.87482	5.68712	7.23701	6.28651	7.38621
male	7.53916	7.87908	6.64449	6.02742	7.36314	7.41183	7.08304	6.89129	7.60921	6.79815	6.77932	6.19002	6.93458	6.8122	7.67217	9.73875	8.03884	8.2786	6.8963	8.59756	7.71231	7.19054	7.24867	7.78543	8.26337	6.27903	6.73422	6.55403	8.96928	6.51017	4.91468	6.66179	6.73565	6.52819	6.75378	7.5414	6.78391	8.29569	6.56109	5.84531	5.91596	5.93526	6.34339	7.20035	8.66228	5.83679	6.91138	6.33902	6.91951
male	7.48354	7.86743	6.62345	6.29614	7.11579	7.23866	6.66897	6.79595	6.90485	6.97161	6.54112	6.04566	6.93576	6.5667	7.91807	9.84447	8.29077	8.31265	6.98079	8.74913	7.85835	7.51411	7.31999	7.96893	8.35669	6.22849	6.8414	6.75706	9.24869	6.45462	6.25488	6.46571	6.65139	6.46441	6.82143	7.37927	5.64865	8.25282	6.90566	7.17743	5.63116	5.82877	6.23196	7.53955	8.84921	5.44459	6.95533	6.39629	6.24482
female	7.7888	7.78824	6.96138	5.95982	6.94927	7.24927	6.971	7.22543	6.84973	6.54496	7.49739	6.0725	7.1413	7.04412	7.72694	9.67862	8.11943	8.10824	6.66666	8.66309	7.79231	6.95252	7.36961	8.07866	8.32525	6.14957	6.75791	6.90062	9.18749	6.38576	4.89062	6.4488	6.63965	6.38902	6.58075	7.88165	5.8985	8.17355	6.38452	7.42361	5.73923	5.74758	6.80339	7.28559	8.71149	5.51956	7.08117	6.29009	6.92572
female	7.56638	7.7876	7.1334	5.58793	7.32575	7.61787	7.4862	6.87185	6.90744	6.63651	7.4195	6.28662	7.05036	6.47458	8.00102	9.8838	8.24148	8.34706	6.85257	8.89939	7.55802	6.67145	7.5114	7.91148	8.45246	6.22495	6.8371	6.6968	9.29012	6.40699	4.86584	6.49601	6.47334	6.58922	6.81302	7.31316	5.81756	8.04993	6.20361	6.05356	5.62095	5.83621	6.35718	7.31837	8.95372	5.50252	7.07896	6.39405	7.25833
female	7.53449	7.7855	6.67142	5.86958	7.24795	7.45454	6.8557	7.3152	6.95021	6.72434	6.58166	6.3049	7.04263	6.60144	7.86218	9.84243	8.35077	8.38283	6.98542	8.93809	7.75476	6.93395	7.21379	8.0101	8.44999	6.158	6.96584	6.84904	9.1974	6.57722	5.07463	6.5973	6.62737	7.08624	6.94166	7.51741	5.97214	8.1305	6.33811	6.24367	5.71506	5.90763	5.90279	7.45044	9.52966	5.48369	7.01633	6.41772	6.68761
female	7.2174	7.78385	6.57619	5.97249	7.65476	7.13243	6.95984	7.12486	7.06035	6.7177	7.70182	6.16245	7.03384	7.11326	8.09702	9.91481	8.64705	8.30537	7.10361	9.13835	7.79663	7.0963	6.76356	7.95983	8.37675	6.38001	7.01366	6.6749	9.47623	6.45993	4.68255	6.38391	7.13127	6.3064	6.74956	7.36872	5.61703	8.36577	6.8268	6.85592	5.58631	5.67999	7.2705	7.3261	9.15478	6.72228	6.88113	6.2775	7.60455
female	7.61271	7.77115	6.52843	5.55334	7.44071	7.42909	7.10603	6.84367	6.98565	6.65961	6.97893	6.58836	6.89944	6.86298	7.99329	9.82416	8.51995	8.4318	6.78012	8.92157	7.77847	6.63203	7.24534	8.10733	8.35805	6.22757	6.73902	6.78083	9.31556	6.57311	4.69767	6.44426	6.77855	6.34405	6.82456	7.49859	5.71682	8.16237	6.16098	7.1568	5.56003	5.8658	9.06017	7.4999	9.16384	5.57517	7.00449	6.43808	6.38679
female	7.53447	7.73728	7.48163	5.93978	7.17247	7.2602	7.1659	6.80547	6.88416	7.05554	6.96843	6.8306	6.98026	6.59858	8.00116	9.74192	8.1812	8.24476	6.46934	8.61235	7.62295	6.84449	7.3147	7.92516	8.168	6.12921	6.93589	6.6118	8.76616	6.46875	4.82849	6.6151	6.57208	6.43878	6.75134	7.5002	6.11462	8.16838	6.45324	5.80132	5.76478	5.83524	6.38802	7.46702	8.76983	5.61016	6.95461	7.09021	6.63075
male	7.73491	7.72166	6.75109	5.73445	6.98138	7.43717	6.81446	7.7024	7.25426	6.71931	7.25052	6.92678	6.99123	6.85463	7.763	9.83006	8.3319	8.34214	7.56867	8.84194	7.60274	6.95643	7.42324	8.05241	8.48155	6.50918	6.8151	6.63079	8.7051	6.56997	5.27551	6.74893	6.85288	6.47943	6.90481	7.67345	5.87495	8.49187	6.59779	6.42223	5.65656	5.92519	6.39508	7.34186	8.7973	5.60879	6.91096	6.36238	6.18833
female	7.77896	7.7107	6.93944	6.57841	7.31809	7.34307	6.83985	7.44836	6.82984	6.54047	7.33352	6.05066	6.98568	6.63504	8.12235	9.75637	8.73985	8.45714	6.7933	8.81795	7.49662	6.40931	6.9218	8.22852	8.14396	6.88381	6.96456	6.56726	9.40182	6.52743	5.02307	6.60847	6.82865	6.50654	6.80537	7.33051	6.65175	8.25706	6.04753	6.70378	6.65019	5.75033	6.98205	7.49068	9.02642	5.44471	7.05575	6.62419	6.42603
male	7.82391	7.70905	6.7584	5.98358	7.48092	6.88991	6.69363	7.20773	6.71831	6.63245	6.46003	6.18894	6.86978	6.5987	8.59282	10.2097	8.96741	8.6787	6.73539	9.36937	7.85295	6.63237	7.36655	8.57287	8.40122	6.26631	6.7948	7.30511	9.63727	6.79121	4.89931	6.81048	6.51545	6.57518	7.28253	7.43464	5.65276	8.47969	6.13493	6.19032	5.72544	5.81912	5.67148	8.01697	9.47302	5.45953	7.24489	6.37898	6.14083
male	7.48353	7.70558	7.15941	5.84433	7.66797	7.36291	6.94574	6.81054	7.2148	6.66324	6.40121	6.00046	6.82185	7.45875	7.81684	9.8032	8.28013	8.06872	6.91849	8.8099	7.72003	7.16303	7.37817	7.77503	8.21854	6.25926	7.03197	6.68492	8.98916	6.35739	4.83294	6.76975	6.57762	6.44886	7.02257	7.31992	7.64924	8.11944	6.38563	6.82697	5.78385	5.77388	6.18132	7.55041	8.96428	5.42748	7.06576	6.40072	6.915
male	7.61424	7.70522	6.88581	5.87687	6.99569	7.27873	7.16023	7.24067	7.07684	6.55803	6.98805	6.32418	6.87299	6.54787	7.78795	9.67479	8.23136	8.26505	7.01593	8.60582	7.65403	6.60384	7.49631	7.98743	8.28318	6.27615	6.98821	6.64294	8.84345	6.48295	4.84979	6.59523	6.54788	6.85859	6.73117	7.47559	6.10039	8.17522	6.29215	6.40395	5.89292	5.80699	6.03007	6.97149	8.97404	5.5785	7.00886	6.56639	7.19809
female	7.73773	7.69946	6.68183	5.70749	6.93074	7.36872	7.1388	6.88626	7.07518	6.70001	7.05836	6.7136	7.00547	6.55543	8.09325	9.84386	8.32439	8.33697	7.2981	8.85043	7.66059	6.97368	7.06927	7.88509	8.60862	6.25537	6.71514	6.7879	9.37638	6.50755	4.94847	6.67025	6.82807	6.63587	6.85382	7.57031	5.98131	8.38231	6.2621	7.66427	5.63107	5.76898	6.64345	7.62678	8.83163	5.56916	6.95647	6.53976	6.85314
male	7.56907	7.69612	6.67649	5.98928	7.09061	7.50999	7.00563	6.77912	7.56405	6.54322	6.54469	6.19936	6.94871	6.6532	7.90959	9.77858	8.33743	8.42101	6.91433	8.74152	7.76035	7.27125	7.2754	8.04444	8.26086	6.20242	6.8324	6.83925	9.13633	6.47238	4.77994	6.63362	6.81812	6.52119	6.87361	7.44266	5.57413	8.2533	6.67318	6.04086	5.87106	5.86244	6.80801	7.36642	8.99522	5.65424	7.08081	6.52339	6.82224
male	7.34561	7.67847	6.59399	6.0248	7.10103	7.25236	6.96814	7.43562	7.33682	7.02342	7.71039	6.59739	6.89353	6.57687	7.62389	9.86653	8.30511	8.21123	7.28794	8.73985	7.55477	6.51574	7.02567	8.00588	8.73521	6.22385	6.80573	6.74153	9.09	6.44991	5.3379	6.63684	6.69539	6.55898	6.73216	7.39807	6.08434	8.41381	6.283	5.87276	5.86605	5.92521	6.23655	7.19483	8.98868	5.8956	6.80515	6.99915	6.05067
male	7.46783	7.67046	6.87711	6.20095	7.67642	7.32861	7.06943	7.03218	7.227	6.51093	6.6441	6.18519	6.88853	6.54607	7.93882	9.87661	8.25815	8.31275	6.91112	8.92258	7.79963	7.49228	7.37954	7.9789	8.79143	6.17303	7.02261	6.69679	9.2298	6.48716	4.61881	6.5981	6.74786	6.4197	6.80454	7.3985	5.57301	8.1797	6.56139	6.72749	5.73906	5.95031	6.30807	7.58725	9.08678	5.91751	6.94678	6.4334	6.0534
female	7.48587	7.66765	7.29423	5.79173	6.87551	7.37684	6.87264	7.07512	7.29672	7.31077	6.53535	6.34421	7.03124	6.44875	7.74257	9.74013	8.08994	8.26165	6.98567	8.61299	7.57557	6.4733	7.3309	7.93253	8.40877	6.23902	6.75471	6.65475	9.12748	6.72733	4.94807	6.72175	6.75159	6.51162	6.73201	7.64898	6.03485	8.41593	6.23932	5.99926	5.93249	5.88239	6.01065	7.21902	8.99895	5.67676	6.99302	6.38986	6.43979
female	7.64155	7.64548	6.45085	5.58904	7.66719	7.93951	7.00009	7.00842	7.36884	6.94708	6.79237	6.18084	7.29546	6.52174	7.8004	9.62302	7.95926	8.56343	7.18417	8.568	7.50698	6.54706	6.80042	7.64438	8.43898	6.26349	6.8449	6.52537	8.84487	6.32983	5.06681	6.49351	6.77953	6.49414	6.5638	7.40453	6.51365	8.29639	6.24433	8.72223	5.77623	5.88454	7.31841	7.23939	8.63402	5.80308	6.97246	6.29671	6.89007
male	7.72919	7.64311	6.68904	6.00407	7.35417	7.29836	7.01607	7.07786	6.93166	6.50549	6.88338	6.1401	6.86242	6.75047	7.97032	9.73072	8.41446	8.33646	6.85901	8.88326	7.80803	7.20967	7.38703	8.13819	8.25134	6.39662	6.79523	6.70074	9.05795	6.54924	4.55485	6.5845	6.47043	6.411	6.91664	7.25103	5.88425	8.24469	6.46416	6.19802	6.08153	5.87715	6.34109	7.34705	9.05741	5.42332	6.94649	6.23776	6.93158
female	7.65129	7.63809	6.56318	5.93373	7.08535	7.31595	6.91818	6.70847	7.57525	6.59545	6.80729	6.20467	6.94974	6.57449	7.8246	9.74943	8.42794	8.4137	6.80894	8.77893	7.70193	6.83325	7.40082	7.98854	8.23792	6.17189	6.92788	6.70027	9.07585	6.38138	5.64696	6.62071	6.87479	6.51189	6.89042	7.38381	5.93884	8.22475	6.51476	6.20713	5.73395	5.83731	6.14155	7.08536	9.09937	5.66299	7.1008	6.35988	6.82968
male	7.60595	7.62592	6.70689	5.59188	7.2613	7.90914	6.88449	6.93978	7.27205	6.63951	6.74285	6.33765	7.06576	6.40599	8.09953	9.80313	8.10981	8.31719	6.87321	8.68983	7.7486	6.83893	7.03217	8.0275	8.59951	6.22809	7.04204	6.77333	9.56431	6.538	4.925	6.73502	6.54911	6.53748	6.86202	7.5057	5.69172	8.3827	6.43645	6.44724	5.82196	5.88872	5.7016	7.57891	8.79034	5.53076	7.03502	6.32051	7.23204
male	7.73117	7.61111	6.67625	5.22614	6.97027	7.57109	7.02072	6.90724	6.8766	6.6113	7.11335	6.1665	6.97293	6.70359	7.9894	9.85984	8.34114	8.37463	6.94926	8.87742	7.67855	6.48034	7.2252	8.1075	8.45365	6.20852	7.17611	6.89908	9.33293	6.51819	4.71921	6.62895	6.56749	6.57215	6.83058	7.3984	5.79525	8.19047	6.23043	7.26614	5.75642	5.72876	5.91493	7.47938	8.99784	5.52164	6.99986	6.29872	6.95024
female	7.45472	7.6097	7.05271	5.73007	7.13939	7.43852	7.04619	6.70628	7.12912	6.72698	6.77078	6.05668	7.06739	6.82276	8.43997	9.66787	8.33184	8.26361	6.7749	8.72526	7.59366	6.5762	8.16253	8.00678	8.44209	6.16273	6.88807	6.69954	9.20544	6.53016	5.38793	6.6845	6.65928	6.54781	6.77383	7.39696	5.95916	8.22881	6.40621	6.43037	5.90683	5.78625	7.19509	7.7379	8.85795	5.69594	7.10851	7.27902	7.42072
male	7.91679	7.60582	7.02088	5.27692	6.71116	7.43035	7.15259	7.34815	7.34836	6.74803	6.42505	6.08856	6.99742	6.58823	8.02336	9.91782	8.31139	8.45707	6.71198	8.95514	7.60934	6.47969	7.6538	8.07632	8.14986	6.16491	6.81418	6.87	9.21439	6.56991	4.51313	6.61354	6.63637	6.52932	6.77244	7.47071	5.8545	8.2184	6.42822	5.69344	5.77089	5.93216	5.76652	7.32966	9.01719	5.52507	7.18885	6.26157	7.6833
female	7.76715	7.59137	6.51469	5.2089	7.31352	7.239	6.97951	7.19744	7.17051	6.82206	7.07464	6.28555	7.00324	6.57763	7.98402	9.86301	8.64283	8.50976	6.96105	9.0861	7.51816	6.3411	7.55875	8.09845	8.32989	6.16682	6.80939	6.76014	9.38316	6.51819	5.75927	6.53451	6.53398	6.53707	6.72753	7.38038	6.56085	8.00629	6.07782	5.92072	5.74001	5.79463	6.4018	7.38648	9.15546	5.44413	6.69989	6.43697	6.67027
female	7.54315	7.58373	6.47699	5.36038	7.36337	7.29601	7.76146	6.52513	7.17826	6.89761	6.52985	6.18273	7.10459	6.7894	8.21844	10.0173	8.53391	8.48225	7.1696	9.00836	7.59413	6.37358	7.19302	8.06435	8.52275	6.19843	7.1534	6.61746	9.3496	6.58811	4.76623	6.57161	7.0532	6.564	6.83566	7.50739	5.69468	8.40669	6.26621	6.37144	5.72904	5.88484	6.47088	7.48298	9.07535	5.53431	6.92737	6.4649	6.57527
female	7.63403	7.58091	6.79057	5.41951	6.90165	7.55298	7.15156	6.90118	7.12428	6.5504	7.96907	6.17139	6.97809	6.9131	7.86089	9.83676	8.37581	8.35124	7.26994	8.82596	7.52867	6.7779	7.19918	7.98265	8.58701	6.16703	6.80761	6.62577	9.11277	6.55219	4.81598	6.6995	7.2933	6.33255	6.73568	7.42541	5.94919	8.49688	6.25879	5.86074	5.86692	5.87416	6.06112	7.29056	8.83779	6.07675	6.91371	6.52894	7.51317
female	7.67375	7.57844	6.70863	5.51292	7.10153	6.8813	6.87104	7.0112	6.93309	6.60919	6.6903	6.41386	6.80565	6.54565	8.14089	9.8296	8.6827	8.32227	6.70196	9.03242	7.87632	6.57025	7.26557	8.31652	8.27872	6.01555	6.96982	7.06854	9.18961	6.42519	4.46958	6.45579	6.41552	6.33385	7.0045	7.23529	5.99731	8.28671	6.22508	5.92121	5.94275	5.92625	6.37473	7.61917	8.96412	5.52005	7.0687	6.29231	6.64632
male	7.50856	7.57605	6.66186	5.60822	6.96932	7.34212	6.98367	6.74356	7.05593	6.58516	7.13469	6.36527	6.97865	7.16349	7.86385	9.9034	8.16852	8.32471	6.97101	8.84426	7.62154	6.74069	7.07053	7.89577	8.44019	6.15455	7.64737	6.66797	9.21502	6.5225	5.36845	6.62909	6.82567	6.49664	6.8716	7.53043	5.85769	8.36197	6.47429	6.03398	5.80275	5.8705	6.41888	7.50882	8.74202	5.65607	6.83246	6.28434	7.17126
female	7.49842	7.57539	6.58284	5.67529	7.33652	7.1686	7.44792	6.88706	6.86647	6.41422	7.7108	6.50987	7.19325	6.86155	7.7331	9.52187	8.17439	8.33018	7.11796	8.74781	7.44246	6.12534	7.13548	7.96195	8.15269	5.95584	6.8381	7.27335	8.83551	6.35599	6.12908	7.39286	6.56955	6.32225	6.584	7.1343	6.69375	8.1597	6.84865	6.25307	5.50091	5.52847	7.78727	8.19815	8.92571	5.70414	6.68194	6.4767	6.44706
male	7.52675	7.57032	6.58734	5.82521	7.10129	7.48088	6.7057	7.48537	7.09017	6.58205	6.46531	6.34644	6.78819	6.78771	8.52449	10.1085	8.80889	8.45416	6.81978	9.33016	7.7891	7.20167	7.49801	8.18495	8.36611	6.20469	7.47289	6.78059	9.33626	6.63735	4.7895	6.66761	6.45052	6.20196	6.92406	7.43205	6.29417	8.319	6.5669	5.95262	6.40364	5.81772	5.77467	7.30691	9.47395	5.51257	6.83183	6.65478	6.12714
female	7.5555	7.55456	6.62292	5.75809	7.34555	7.20789	6.57535	6.90759	6.80459	6.70027	6.44571	6.29987	6.7513	6.67433	8.25773	9.92152	8.74063	8.5797	6.84883	9.17359	7.66854	7.02017	7.42842	8.1714	8.0449	6.17972	6.98916	6.77003	9.58605	6.57551	5.54642	6.52097	6.50296	6.64029	6.99668	7.24829	6.33375	8.06461	6.53269	6.58845	5.66097	5.83121	6.95516	7.57542	9.32219	5.3857	7.00135	6.42774	6.89971
female	7.72408	7.55352	6.60326	5.79141	8.76397	7.29133	7.0502	7.3102	6.91038	6.70923	7.02729	7.47753	6.9535	6.48674	7.97382	9.8191	8.28878	8.39951	7.06388	8.89191	7.64475	6.35387	7.31414	8.04788	8.28283	6.54859	6.83705	6.58999	9.15034	6.55109	5.08119	6.64794	8.7181	6.52888	6.85164	7.25545	6.32909	8.19728	6.10024	6.19319	5.80488	5.86822	6.17688	7.39724	9.07144	5.43687	6.88438	7.46214	6.68281
female	7.30408	7.54621	6.56627	5.95067	7.54579	7.54035	7.77345	6.68805	7.13884	7.05228	7.69512	6.31451	8.08048	6.5285	8.08286	9.78972	8.1147	8.1123	7.49755	8.7327	7.61206	6.44846	6.65685	7.7954	8.5416	6.0845	6.81485	6.61684	9.27264	6.45471	4.83276	6.55898	7.02128	6.53654	6.7458	7.73363	6.02884	8.49698	6.33664	6.99469	5.69326	5.74016	7.14751	7.26286	8.6486	5.35734	7.02496	6.73738	7.28879
male	7.41326	7.5367	6.43052	5.56393	7.4584	7.3005	7.11514	6.79565	7.09587	6.5288	6.90277	6.34208	6.82983	6.62313	8.44947	9.94792	8.45082	8.48192	7.0063	9.07077	7.6333	6.65433	7.28035	8.11395	8.38376	6.14277	6.87299	6.74152	9.24601	6.67298	4.85811	6.70504	6.69099	6.30843	7.10394	7.32606	6.19053	8.23317	6.24615	6.22611	5.98542	5.84906	5.92968	7.64355	9.17816	5.45184	6.87085	6.67017	7.00513
male	7.6015	7.53528	6.72947	6.36058	6.90804	7.3689	6.88536	6.85922	7.11101	6.56474	6.78674	6.07244	6.92012	7.48888	7.73658	9.61375	8.38176	8.28128	7.20869	8.51466	7.9097	7.4991	7.56225	7.6969	8.42764	6.25485	6.87406	6.71121	9.01948	6.39	4.83041	6.58117	6.66465	6.35447	6.77209	7.55432	5.89436	8.3108	7.04569	6.63118	5.81159	5.85694	6.11313	7.40557	8.81634	5.59191	6.97925	6.37772	6.49071
female	7.37458	7.52998	6.65974	5.89412	7.25398	7.31847	7.19187	7.12342	6.9916	6.82494	6.47903	6.94112	6.84306	6.56289	7.92359	9.79364	8.24814	8.34753	6.83867	8.73031	7.63905	7.14016	7.18062	7.94388	8.39331	6.21375	6.71946	6.60309	9.28063	6.42383	5.42811	6.47902	7.09124	6.54598	6.70091	7.43068	5.75534	8.03178	6.4163	7.67021	5.92798	5.83169	6.13716	7.4775	8.85378	5.46066	6.96225	6.58251	6.49657
female	7.62785	7.52872	6.72301	6.16362	7.15537	7.17506	6.91913	7.19908	6.73142	6.5696	8.03391	6.62698	6.86729	6.69361	7.9156	9.77957	8.46073	8.341	6.80884	9.0018	7.66805	6.67181	6.90075	8.09026	8.22408	6.06733	6.8111	6.6733	9.09615	6.49655	5.25122	6.42022	7.21825	6.39478	6.80626	7.16823	6.76065	8.24041	6.22493	6.41929	5.58869	5.99631	6.97098	8.51146	9.34981	5.34048	6.9268	6.29092	6.63249
female	7.683	7.52715	6.74069	6.16681	6.94893	7.29687	6.81564	6.88351	7.53555	6.70031	6.82443	6.21742	6.98991	6.45506	7.99562	9.58071	8.05841	8.19961	6.98312	8.54889	7.8371	7.30965	7.31461	7.84381	8.38283	6.20208	6.80959	6.74427	9.00337	6.37112	4.85652	6.54136	6.99557	6.40186	6.72717	7.53912	5.86933	8.42297	6.84038	6.64388	5.86464	5.84466	6.52587	7.70474	8.69416	5.46008	7.11302	6.86324	6.40013
male	7.79163	7.52595	6.71726	5.73783	7.07068	7.1576	7.12486	6.94815	7.1603	6.62855	7.04877	6.35796	6.90342	6.44444	7.94366	9.73206	8.12201	8.28891	6.71784	8.63513	8.57833	6.79506	7.62645	7.91654	8.16846	6.44856	6.77597	6.81011	8.72218	6.55435	4.75037	6.51685	6.38156	6.8233	6.91993	7.29694	5.58886	8.28665	6.30911	7.58145	5.8689	5.87677	6.42913	7.35148	8.71172	5.65061	7.03259	6.26941	6.77609
female	7.41237	7.52248	6.57088	5.58834	7.14426	7.38977	6.93795	6.77481	7.29354	6.66973	6.9436	6.35982	7.09495	6.4272	7.72089	9.79603	8.41228	8.17565	7.15879	8.76463	7.59124	6.75051	7.30216	7.89538	8.41161	6.18558	7.19331	7.33579	8.97442	6.64493	5.37142	6.68065	6.70609	6.82573	6.59109	7.38396	6.02836	8.24967	6.29571	6.65602	5.84299	5.80961	6.88247	7.48218	8.70167	5.46452	6.82433	6.28721	6.69441
female	7.44749	7.52139	6.75429	5.60988	7.89653	7.26874	6.88734	7.1941	6.82382	6.59982	6.52292	6.17683	7.08144	6.42454	8.14005	9.96718	8.48092	8.43505	6.98556	9.09854	7.70994	6.68619	7.28461	8.10087	8.41732	6.0918	6.78665	6.6042	9.37493	6.81412	4.80151	6.69819	6.68008	6.52122	7.12104	7.55381	6.06417	8.40699	6.30438	6.16013	6.35026	5.85065	6.05031	7.6116	9.00361	5.47614	6.9549	6.44077	6.95212
female	7.74356	7.5156	6.74146	5.44691	7.74065	7.09026	6.99375	7.08262	6.98136	6.64839	6.38377	6.40921	6.84397	6.6123	8.39723	9.79341	8.91912	8.67295	7.21687	9.15039	7.75026	6.33939	7.48299	8.44378	8.20171	5.87316	6.91969	6.9349	9.44001	6.65522	4.70816	6.41734	6.52954	6.49912	7.1678	7.35947	6.06423	8.26109	6.07674	6.31476	5.49929	5.72739	6.13228	7.63243	9.42844	5.32497	7.13115	6.35778	6.65063
male	7.56515	7.51164	6.64449	6.30307	7.12214	7.28773	7.40568	6.86875	6.94609	6.84475	7.38549	6.18499	6.91562	6.54123	7.86638	9.78728	8.07769	8.29756	6.76276	8.7374	7.96159	7.11346	7.3176	7.92364	8.34563	6.22654	6.83445	6.81214	9.02712	6.4125	4.9771	6.62529	6.61184	7.19548	6.79547	7.38506	5.7791	8.14207	6.64164	6.92519	5.62751	6.18923	6.78873	7.36482	8.8083	5.40108	6.86555	6.47793	8.1156
female	7.55602	7.50164	6.74846	5.46082	7.64858	7.37331	6.80532	6.82938	7.04022	6.67392	6.59873	6.22149	6.86351	6.59717	7.8306	9.7153	8.36229	8.35276	6.89227	8.78852	7.6361	6.36685	7.59406	8.11921	8.45792	6.15919	6.89657	6.98389	9.28911	6.28174	4.93803	6.52421	6.90193	6.43821	6.73164	7.36523	5.8319	8.10278	6.24146	5.60428	6.67107	5.8947	7.72172	7.14949	9.12204	5.53565	6.94654	6.1659	6.5488
male	8.08203	7.49019	6.79384	5.91716	7.15742	6.91441	7.33624	7.71243	6.84133	6.96523	6.53759	6.2843	6.99297	6.5347	7.74349	9.75796	8.20863	8.30045	6.77706	8.87051	7.84206	7.18691	7.63975	7.95365	8.40291	6.18269	6.86963	6.68568	9.13137	6.88505	5.10166	6.8189	6.40852	6.39389	6.89994	7.32603	5.63082	8.00274	6.43579	5.85411	6.17524	5.88363	5.70662	7.29081	8.93937	5.73565	7.07309	6.32304	6.345
female	7.71907	7.48769	6.99246	5.37531	7.60603	7.07056	7.20551	7.12228	6.82784	6.53141	6.40611	6.1129	6.75658	6.62205	8.21433	9.89121	8.96634	8.87224	6.45062	9.26886	7.72015	6.29452	7.33834	8.76871	8.27318	5.95334	6.96736	6.61955	9.44277	6.6305	4.69859	6.34828	6.28917	6.56644	6.90051	6.98818	5.98154	8.22167	6.06682	5.53723	5.67352	5.6846	6.3769	7.53602	9.59192	5.3516	6.93151	6.16948	6.58826
female	7.57793	7.48556	6.69471	5.64349	7.29601	7.81284	7.2942	6.96803	6.87968	6.43804	6.75625	6.81168	7.13754	6.46263	7.94113	9.91625	8.61289	8.60562	6.76775	9.02967	7.54041	6.5962	7.41625	8.34731	8.33525	6.09318	6.97758	6.65235	9.33694	6.50782	5.10007	6.59496	6.54817	6.38077	6.84767	7.34597	5.56225	8.23335	6.22689	6.26209	5.66161	6.26158	6.26763	7.53755	8.91931	5.44264	7.03433	6.33473	6.11275
female	7.55146	7.47962	6.87296	5.89745	7.32742	7.28248	6.88502	6.46672	7.1561	6.59292	6.84339	6.01105	6.9878	6.71151	8.23846	9.88095	8.54566	8.62288	7.29425	9.06425	7.71076	6.65708	7.15152	8.23643	8.40607	6.21854	6.80824	6.88026	9.32354	6.56484	4.87713	6.61649	6.56456	6.56084	6.78397	7.47256	6.35406	8.26403	6.24175	7.14745	5.77086	5.73874	6.65885	7.34499	9.11664	5.61289	6.90877	6.28953	7.10393
male	7.41058	7.47821	7.15204	5.68893	7.09673	7.28927	7.18875	6.69145	6.87428	6.73912	7.22867	6.16091	6.81656	6.48641	7.89706	9.89044	8.47573	8.21318	6.76334	9.1283	7.67388	7.37665	7.36343	7.93589	8.24053	6.14833	6.87261	7.25044	8.92706	6.38753	4.90317	6.44689	6.73417	6.39704	6.65628	7.32841	6.47481	8.21506	6.37627	5.83753	5.57009	5.79637	5.88406	7.37945	9.03354	5.37446	6.78209	6.88257	6.71465
female	7.48578	7.47652	6.51849	5.64601	7.66226	7.53384	7.11854	6.55532	7.19776	6.7579	7.84208	6.95478	6.89533	7.07163	7.98338	9.72455	8.03107	8.08893	6.97309	8.54651	7.675	6.49252	6.9931	7.71183	8.51113	6.04745	6.98238	6.5081	9.02187	6.24369	5.02109	6.57544	7.0625	6.5895	6.732	7.54314	6.49317	8.5436	6.32892	6.28824	5.84778	5.79562	6.69941	7.31414	8.53841	5.93657	7.13267	6.32666	7.55586
female	7.75264	7.46839	6.80409	6.69508	9.16771	6.94345	7.35322	6.92414	7.43961	6.80959	8.01055	6.67955	6.93275	6.72098	7.78009	9.7096	7.99456	8.03273	7.56018	8.7659	7.47331	6.73726	7.25381	7.87902	8.34885	6.12337	7.07695	6.5914	8.83157	6.33511	5.31835	6.62826	6.79595	6.48844	6.80042	7.26672	6.11509	8.48064	6.60145	6.13513	5.78137	5.91428	7.54901	7.58986	8.93718	5.87068	6.93378	6.28236	7.26938
female	7.41456	7.46389	7.39605	5.91913	7.73266	7.32089	7.20391	6.84276	7.35281	6.63474	7.46248	6.21862	7.04292	6.64723	8.72468	9.59551	7.91264	8.06634	6.88793	8.5	7.76119	6.77047	7.32823	7.75174	8.40132	6.10437	6.85662	6.76782	8.82373	6.36192	5.32561	6.55473	6.87476	6.54365	6.82527	7.49136	5.82906	8.29722	6.31681	5.98758	5.81544	5.8231	6.37418	7.18203	8.57119	5.55857	6.80178	6.61064	6.51273
female	7.97968	7.45458	6.53759	5.55206	7.17128	7.38524	6.91019	7.11406	6.91898	6.76989	7.06402	6.28399	7.4276	6.51329	8.32764	9.92562	8.53294	8.57574	7.02317	8.25902	7.83991	6.53756	7.31092	8.34976	8.45175	6.2451	7.22057	6.85726	9.11862	6.65274	5.07329	6.81957	6.74705	6.53717	7.06231	8.28662	5.36981	8.47657	6.25648	7.41728	5.59125	5.87031	5.69845	7.70257	9.11466	5.41383	7.0731	6.57309	6.35547
male	7.7433	7.44393	7.13962	6.18454	7.96664	7.0694	7.14797	7.60924	7.06007	6.55506	6.34216	6.29079	6.93582	6.74163	8.02132	9.69106	8.48454	8.35573	6.63837	9.03116	7.6462	6.71876	7.36379	8.07525	8.19164	6.02643	6.96826	6.78848	9.06377	6.59915	4.7587	6.75254	6.46364	6.43679	6.86536	7.34209	5.84746	8.07404	6.43954	6.91441	5.78144	5.87737	5.84901	7.43086	9.04067	5.40409	7.16392	6.34217	6.26919
female	7.31865	7.43841	6.63888	6.41376	7.57066	7.43203	6.97283	6.96093	7.2768	6.76864	6.48765	6.05277	6.87187	6.46228	7.94488	10.0132	8.5189	8.33768	6.91044	9.11341	7.62445	6.43462	6.78308	7.95623	8.37668	6.32915	6.72031	6.55076	9.2351	6.89198	4.91423	6.79544	6.57687	6.47794	7.04735	7.49713	6.81486	8.37502	6.2508	7.5828	6.13788	5.67844	5.81978	7.63114	9.01948	5.57056	6.84963	6.2095	6.39545
female	7.46533	7.43275	6.64699	5.99835	6.9556	7.25778	6.87525	6.89791	7.1227	6.44624	6.75395	6.18918	6.88974	6.46663	8.07484	9.86232	8.36361	8.24115	7.00717	8.94941	7.80916	7.14424	7.39173	7.95972	8.07659	6.16196	7.10049	6.70568	9.22396	6.42734	5.69716	6.74513	6.64068	6.59107	7.03292	7.40366	6.27732	8.27314	6.76697	5.99474	5.64471	5.80057	6.04131	7.41982	8.9401	5.89057	6.9542	6.28898	7.6015
male	7.81303	7.42194	6.5828	6.25225	7.68986	7.43491	6.90686	6.82224	7.16751	6.62692	6.40991	6.20981	7.75859	6.64849	7.93494	9.99918	8.59843	8.53276	6.96884	9.07995	7.68877	6.98394	7.14227	8.25807	8.39524	6.19325	6.93461	6.59948	9.45906	6.41996	4.93549	6.78109	6.54518	6.52947	7.0331	7.28148	5.64048	8.28123	6.25232	5.5772	5.62834	5.90135	5.81694	7.31258	9.20164	5.70017	6.84577	6.09004	6.20071
male	7.7671	7.41348	6.74483	6.47886	6.91695	7.76039	7.4792	7.27869	7.0424	6.60515	6.8007	6.53376	6.87425	6.31334	7.65528	9.52161	7.98967	8.04136	6.63472	8.44767	7.69392	7.04145	7.67979	7.96773	8.0439	6.11127	6.7721	6.92754	8.84544	6.43495	4.77703	6.50726	6.62629	6.43862	6.81472	7.60979	6.01898	8.02989	6.49581	7.48804	5.88623	5.87937	5.93483	7.26131	8.98799	5.47059	6.96796	6.19956	6.9903
female	7.79837	7.41026	6.71283	5.76216	7.58128	7.17838	7.11162	7.06062	6.75264	6.72593	6.93638	6.20346	7.05816	6.81294	8.09966	9.82518	8.59185	8.55763	6.7623	9.04422	7.71499	6.91623	7.52587	8.39909	8.17298	6.2294	6.81867	6.95463	9.17676	6.43326	4.63064	7.07227	7.22203	6.56551	7.0652	7.28549	5.68808	8.25083	6.37021	6.95629	5.57473	5.86849	6.05019	7.28251	9.03403	5.4883	7.11929	6.39202	6.33123
female	7.39152	7.40722	6.56319	6.22808	7.16485	7.21824	7.26674	7.10926	7.11874	6.5561	6.37741	6.46319	6.96241	6.62033	8.03752	9.77005	8.3553	8.29189	7.01118	8.83894	7.58253	6.69982	7.08262	7.94237	8.45508	6.4339	6.6855	6.38809	9.1767	6.96423	5.47722	6.74982	6.56497	6.45103	7.03881	7.3882	5.75314	8.17375	6.32681	6.04499	6.33502	5.69803	5.98734	7.46626	9.15242	5.78154	7.01609	6.31438	6.65202
female	7.65351	7.40438	6.63793	5.55806	7.37821	7.16472	6.66169	6.92312	6.9172	6.6029	6.51301	6.45097	6.97532	6.52163	8.35271	10.0628	8.77734	8.65401	6.77541	9.2045	7.77794	6.45483	7.07914	8.25975	8.47413	6.2519	6.76513	6.78471	9.53838	6.79642	5.1168	6.60259	6.47995	6.48054	7.08269	7.24855	5.65631	8.26719	6.12697	6.3871	5.77384	5.78339	6.16707	7.72423	9.33114	5.38885	6.99691	6.44859	6.20913
female	7.53786	7.40116	6.44101	6.27143	7.0648	7.39643	6.75929	6.67485	7.39279	6.61581	7.97118	6.0746	7.19611	6.57496	8.05768	9.98728	8.32801	8.34952	7.09588	9.06296	7.70802	6.87627	7.06288	8.14924	8.75735	6.17958	6.93619	7.12828	9.23199	6.51411	4.91974	6.83796	6.8534	6.57185	6.82863	7.65853	5.88625	8.51595	6.51448	6.94899	5.78441	5.97029	5.92091	7.50404	9.17062	5.56798	7.04091	6.19208	6.61404
female	7.8284	7.39874	6.89723	5.56159	6.77359	7.58167	7.00111	7.32652	6.9242	6.74463	6.63769	6.34385	6.94685	6.98564	7.77929	9.80055	8.20128	8.24959	6.60947	8.77577	7.59556	6.66887	7.40892	8.01256	8.37994	6.31584	7.01981	6.95135	9.08401	6.59534	4.69638	6.80156	6.63264	6.78617	6.9626	7.33889	6.11761	8.30917	6.29274	7.15094	5.901	6.00386	5.75691	7.11826	8.96766	5.64659	7.00605	6.23162	6.97497
male	7.84525	7.39855	6.68282	6.10657	7.01096	7.29021	6.90419	7.15415	7.57788	6.54587	6.67849	6.29557	6.98366	6.86083	7.78576	9.80053	8.19378	8.30514	6.81387	8.48474	7.88254	7.53682	7.51924	7.71474	8.41727	6.22051	6.94834	7.01325	9.06368	6.50478	4.99237	6.54335	7.09712	6.42636	6.75763	7.41127	5.64831	8.25706	7.00155	5.9032	5.67345	5.9641	6.25289	7.3222	8.86949	5.55357	7.21589	6.32251	6.85936
male	7.60554	7.39838	6.6773	6.24906	7.07074	7.5888	6.98337	6.89469	7.15437	6.57375	6.55483	6.43092	6.85336	6.51281	7.91937	9.74514	8.258	8.4094	6.88918	8.72093	7.84381	7.18237	7.0757	8.09909	8.2734	6.29133	7.10288	6.81099	9.31313	6.38216	4.66405	6.72126	6.5442	6.47082	6.90135	7.24569	5.72148	8.23058	6.46375	7.33324	5.74006	5.87467	6.74054	8.08646	8.90879	5.98887	7.1292	6.32894	6.37952
female	7.87737	7.38602	6.73173	5.56416	7.3934	7.27107	6.7192	7.73903	6.68033	6.57795	6.57851	6.98802	7.02066	7.11981	8.56128	10.2028	9.03621	8.57814	7.74335	9.43225	7.64115	6.95903	6.95016	8.79552	8.6908	6.18803	6.96916	6.80942	10.1939	6.64952	4.76669	6.62191	7.13616	7.33381	6.96904	7.41418	5.73312	8.64109	6.26769	5.81011	5.72595	6.3283	6.22341	7.70375	9.38361	5.55079	6.95489	6.19941	6.43245
male	7.6444	7.38219	6.74075	5.44355	7.05612	7.75176	6.58499	7.78467	7.23995	6.60561	6.70775	6.49376	6.99044	6.52421	8.28983	10.1792	8.47837	8.42304	7.17618	9.10361	7.65445	6.52831	7.11406	8.08608	8.75533	6.27829	6.92577	6.79279	9.52289	6.57765	5.6454	6.78713	6.87277	6.50701	6.998	7.58287	5.89948	8.66605	6.27089	5.86319	5.71424	5.90568	5.71715	7.72908	9.11292	5.50439	6.94061	6.25971	6.49247
male	7.5166	7.38075	6.58922	5.64444	7.17665	7.31062	6.82495	7.15396	7.06135	6.65489	6.90025	6.21345	7.05405	7.12382	8.11043	9.97338	8.52607	8.37093	7.0368	9.16926	7.50367	6.58653	7.32826	8.11438	8.42678	6.12251	6.83838	6.9177	9.41642	6.58494	5.14835	6.60073	6.77408	6.44029	6.86432	7.58768	5.76963	8.32747	6.25222	6.28359	5.79735	5.8423	6.7317	7.55834	9.2589	6.43995	6.92932	6.25366	6.22368
male	7.52066	7.37598	6.77225	5.6594	7.30407	7.15411	6.94371	6.88423	7.24653	6.50693	7.00543	6.13802	7.02712	6.60536	7.736	9.68899	8.09435	8.21856	6.81269	8.65413	7.68866	6.98213	7.39131	7.92446	8.16716	6.35557	6.81187	6.8441	9.03183	6.99183	5.70449	7.18005	6.52976	6.71164	6.86794	7.34854	5.82405	8.03695	6.59799	6.85916	5.97389	5.82544	6.17713	7.45043	8.80412	5.6385	7.00775	6.41674	6.42646
male	7.50021	7.37496	6.64035	5.71201	7.32316	7.48469	6.95198	7.43036	6.93861	6.58517	7.34529	6.24748	6.98453	6.6021	8.06463	9.86538	8.37888	8.36934	6.9347	9.03936	7.62152	6.87823	7.04212	7.8927	8.33324	6.181	6.86234	6.62021	9.01802	6.68613	4.81828	6.67353	6.87884	6.3052	7.03705	7.39507	5.51527	8.28544	6.58319	6.44203	5.85694	5.87142	5.66899	7.50525	8.94139	5.43117	6.98501	6.29746	6.95143
female	7.42606	7.37172	6.80636	5.54828	6.79356	7.39404	6.82973	6.79528	7.32326	6.68037	7.33483	6.2307	7.12195	6.61627	8.13274	10.0188	8.57837	8.55402	7.75139	8.98765	7.7072	6.78967	7.42258	8.2154	8.48818	6.26611	6.79374	6.62454	9.8753	6.51516	4.97221	6.61804	6.67299	6.48514	6.85853	7.39306	5.81696	8.30949	6.36314	6.04244	5.6765	5.85749	5.93315	7.6153	9.19756	5.44728	6.93623	6.34613	6.85912
female	7.46153	7.37116	6.74268	5.81155	7.0886	7.27714	6.82102	6.99286	8.9058	6.78084	6.71581	6.42398	7.04715	6.89306	8.04992	9.81805	8.35816	8.31917	6.9224	8.76421	7.748	6.89909	7.05962	7.84416	8.4743	6.13921	6.75558	6.88316	9.29631	6.55087	4.91	6.8094	6.86335	6.4785	6.94484	7.19092	5.60779	8.25009	6.22748	7.64112	5.96356	5.85773	6.28477	7.47061	8.90633	5.68239	6.96398	6.29534	6.85718
male	7.57823	7.36875	6.48472	5.96456	7.41661	7.43491	7.02259	6.96436	7.27562	6.51064	8.61317	6.28931	6.85191	6.44321	8.09618	9.77987	8.62229	8.54307	6.80254	8.77245	7.52516	6.38235	7.06799	8.15385	8.18455	5.99824	7.03245	6.85773	9.22894	6.44308	4.7021	6.44782	6.5459	6.48839	6.89466	7.22649	6.04939	8.13399	6.22335	6.4061	5.46988	5.73132	6.20447	7.92557	9.0596	5.18082	7.00293	6.56737	7.49987
male	7.63275	7.36085	6.6974	5.17506	7.43684	7.1526	7.00238	6.88333	6.99233	6.73781	6.26025	6.34151	6.85395	6.98844	8.12613	9.78094	8.68259	8.48914	6.81256	8.96069	7.60106	6.58695	7.66919	8.32314	8.28532	5.96792	7.97332	6.84012	8.98647	6.51391	4.57244	6.58246	6.5472	7.22744	6.92566	7.38197	5.7646	8.25911	6.21982	5.63073	5.44379	6.04632	5.80514	7.51631	9.11888	5.3494	6.89993	6.41707	6.55994
male	7.76605	7.35849	6.63405	5.63977	7.32108	7.26345	6.77978	6.73589	7.01335	7.05248	7.40424	6.38328	7.01639	6.57478	8.10202	10.0909	8.68646	8.58355	6.97405	9.21937	7.73397	6.64675	7.2239	8.31057	8.49539	6.22244	6.89559	7.15742	9.44258	6.6664	4.90108	6.72324	6.7105	6.61364	6.87222	7.56149	5.58345	8.49205	6.46234	5.42534	5.7567	5.93537	5.99668	7.65314	9.34932	5.60987	6.91289	6.4023	6.22343
female	7.56128	7.35787	6.98773	6.17591	7.05948	7.14683	7.0635	7.14269	6.78201	6.61489	7.36533	6.2547	6.83162	6.49265	8.00026	9.68745	8.55185	8.44173	6.77791	8.79127	7.67925	6.7253	7.39532	7.98208	8.25778	6.0367	6.81905	6.84428	9.23112	6.47317	4.84448	6.41061	7.66481	6.65155	6.81833	7.24298	5.79406	8.12008	6.52035	6.5582	5.65589	5.79611	6.52616	7.39463	8.92297	5.44846	6.97494	6.40276	6.19689
female	7.47051	7.35381	6.7047	6.2722	7.44467	7.18506	7.35546	6.74921	7.06606	6.84927	7.30978	6.05059	6.98436	6.75643	7.96253	9.67134	8.25448	8.18588	6.88073	8.77614	7.67491	7.0063	7.10669	7.97681	8.27085	6.44564	6.87746	7.02972	9.16842	6.38377	4.96593	6.91379	6.57359	6.46846	6.84771	7.20645	6.08607	7.9582	6.66034	5.75355	5.80826	6.24202	6.58783	7.32642	8.8981	5.50291	6.99465	7.11481	7.51716
female	7.6131	7.3438	6.73255	5.52206	7.00577	6.81921	6.98091	6.72213	6.90514	6.71386	6.46753	6.34072	6.88925	6.6031	8.1477	9.79366	9.00255	8.37021	7.18661	9.28997	7.53997	6.84434	7.33282	8.4024	8.08371	6.07288	6.7374	6.66036	9.4957	6.35074	5.10926	6.84187	6.63474	6.32964	6.84631	7.00226	5.80968	8.08516	6.23765	6.98305	5.85234	5.88799	5.82936	7.33212	9.46886	5.81231	7.02631	6.48642	7.12926
female	7.63704	7.33428	6.62834	5.33243	6.97188	7.41657	6.89331	6.72745	7.23429	6.63034	6.61307	6.3132	6.95115	7.11891	8.22918	9.87696	8.62299	8.51925	7.03385	9.01963	7.64129	6.46234	6.97147	8.234	8.41994	6.10723	6.92272	6.80454	9.42952	6.52364	4.99486	6.52875	6.78539	6.66926	7.05952	7.34266	5.60178	8.31967	6.1556	6.39041	5.76324	5.85361	6.76406	7.46782	9.12345	5.3481	7.07884	6.49494	6.51785
male	7.58034	7.3339	6.71811	6.08297	6.89071	7.2263	6.938	7.17492	7.20101	6.62042	6.8365	6.14207	7.04895	6.46556	7.80218	9.86633	8.11798	8.3693	6.99744	8.64465	7.79321	7.22798	7.63513	7.89615	8.45103	6.22004	6.85514	6.7548	9.24468	6.45893	4.80047	6.6617	6.89422	6.48434	6.9096	7.50854	5.73526	8.42006	6.76493	6.7908	5.69173	5.87277	5.67264	7.38314	8.87023	5.51375	6.93833	6.36881	6.43804
female	7.76866	7.33289	6.72311	5.84107	6.95873	7.95574	6.94785	7.22519	7.61989	6.48696	6.50532	6.31235	6.87657	6.65504	8.26656	9.86799	8.74962	8.57667	7.01406	9.1248	7.71322	7.18222	7.56802	8.23399	8.35679	6.22511	6.68619	6.95815	9.33659	6.61371	4.89412	6.6546	6.47133	6.20958	7.08471	7.39132	5.6131	8.23751	6.22817	7.6429	5.5866	5.71373	6.1529	7.78307	9.16316	5.45796	7.10209	6.42658	6.28697
female	7.74846	7.33067	6.61513	5.31264	7.52263	7.33975	7.82485	6.87782	6.88492	6.64137	6.65483	6.66555	6.97328	6.62372	7.84138	9.8301	8.34902	8.39945	6.84338	8.88141	7.53815	6.44513	7.31987	8.00037	8.23295	6.09828	7.21202	6.64499	9.30715	6.51135	4.79901	6.67655	6.32366	6.52702	6.7989	7.3198	5.78088	8.06814	6.29486	6.63897	5.89801	5.84936	6.04567	7.3643	9.0494	5.68623	6.95037	6.32035	7.59486
female	7.56017	7.32541	7.0674	5.35466	7.37881	7.11594	7.0548	6.73593	6.86372	6.59418	6.1595	6.33279	6.86833	6.58019	8.32245	9.92663	8.73699	8.43458	7.19856	8.9802	7.6147	6.43207	7.1903	8.35575	8.30191	5.99865	7.32984	6.9249	9.55685	6.51285	5.07459	6.53519	6.62744	6.33006	6.68295	7.21908	5.79319	8.33603	6.01698	7.1173	5.96819	5.70538	6.59669	7.63016	9.13734	5.55786	6.83246	6.35477	6.25496
male	7.66425	7.32277	7.03936	6.20542	7.1344	7.33864	6.94502	7.19486	7.32607	6.45133	7.03218	6.36795	6.86969	7.32277	8.02604	9.57169	8.08968	8.19482	6.59669	8.59621	7.78974	7.35906	7.18115	7.92313	8.03187	6.27452	6.73279	6.76217	9.01087	6.60434	6.6559	6.63493	6.83705	6.3088	7.13762	7.24263	6.16958	8.01361	7.07947	5.98235	5.88613	5.84601	5.78419	7.61132	8.81494	5.50564	7.0121	6.3571	7.48091
male	7.46058	7.32027	6.36262	6.69115	7.32204	7.18586	6.81394	6.65394	7.20212	6.67001	6.80565	6.12267	6.90359	6.75515	8.01925	9.91615	8.43889	8.36694	7.11166	8.93026	7.5266	6.32814	7.4988	7.9778	8.46349	6.18802	7.71201	6.63738	9.29355	6.56628	4.94031	6.83032	6.82161	6.39067	6.89239	7.47285	5.83082	8.26002	6.36245	6.11878	5.77805	5.81064	6.31203	7.28186	9.08448	5.57921	6.90711	6.58878	6.72066
female	7.56915	7.31918	6.57417	6.15736	7.08331	7.21951	7.07623	6.55369	7.51593	6.76312	6.5621	6.1196	7.00374	6.5539	7.91288	9.87546	8.32689	8.30213	6.81543	8.79739	7.86121	7.15024	6.78267	8.05275	8.36529	6.13241	7.30607	6.55261	9.36057	6.37448	5.15626	6.66523	6.76929	6.49311	6.85184	7.52311	5.73509	8.15108	6.71278	5.94446	6.01746	5.95317	6.1594	7.35456	8.90479	5.44814	6.96316	6.56796	7.22224
male	7.63253	7.31399	6.61661	5.82138	7.74909	7.54108	6.58609	6.95123	7.08101	6.7608	6.58967	6.21618	6.97417	6.64191	8.21383	9.94298	8.57118	8.4717	7.1773	8.97883	7.64826	6.67751	7.47162	8.034	8.50007	6.15417	6.82456	6.66553	9.44446	6.43756	4.93193	6.65912	6.65008	6.59691	7.42385	7.41108	6.55506	8.10204	6.20474	5.97659	6.06557	5.89744	6.2423	7.66042	9.33856	5.55178	7.02257	6.40479	6.55495
male	7.67674	7.31139	6.77663	6.15889	7.19864	7.31161	7.14791	6.79689	6.90887	6.68295	6.73382	6.10122	6.82377	6.4682	7.73502	9.5611	7.83529	8.13013	6.64468	8.5155	7.96277	7.25847	7.15193	7.96701	8.13748	6.18537	6.77788	7.00428	8.76139	6.41938	5.07445	6.5498	6.52956	6.64841	7.06821	7.38566	5.62859	8.04623	6.9072	7.9227	5.76838	5.99693	5.928	7.27985	8.7584	5.50227	7.46995	6.38807	6.80127
female	7.50561	7.31122	6.80476	5.36948	7.0149	7.47584	7.02622	6.86198	7.38519	6.66978	6.87966	6.22584	7.04025	6.55143	8.088	10.1224	8.53135	8.61595	6.83745	9.13016	7.69091	6.45157	7.00862	8.20911	8.43197	6.08147	6.87376	6.71307	9.36739	6.72801	5.47991	6.73992	6.7048	6.50278	6.9899	7.32224	5.79528	8.23798	6.18292	6.00943	5.81234	5.79817	5.89823	7.44639	9.06834	5.64684	6.87125	6.36818	6.31996
female	7.62094	7.30832	6.66043	5.84083	7.5189	7.69066	6.78143	6.7693	7.40427	6.69192	6.74764	6.18256	7.1415	6.42187	7.74616	9.89156	8.04432	8.45563	6.8321	8.68905	7.68118	6.98508	7.39676	7.84576	8.50848	6.31523	6.82631	6.72061	9.13519	6.54631	5.01496	6.66484	6.73441	6.54319	6.74566	7.4862	6.06679	8.3295	6.56406	6.03251	6.00428	6.04369	6.05162	7.34017	9.01355	5.70669	7.0721	6.50605	6.21343
female	7.57005	7.3083	7.09482	6.27894	7.05785	7.48743	6.842	6.61984	7.11059	6.71514	8.47032	6.14803	6.96826	6.66982	7.9149	9.8855	8.16584	8.28415	7.03603	8.80243	7.68848	6.52889	7.22731	7.99381	8.56704	6.17404	6.85604	6.72782	9.02593	6.47132	4.91054	6.57267	6.94153	6.5335	6.7124	7.71232	6.92763	8.47294	6.39655	6.86274	5.63957	5.91187	8.16148	7.67744	8.82906	5.84691	6.98794	6.55794	6.22631
female	7.64991	7.30694	6.7697	5.86275	7.29927	7.34512	6.95115	7.13525	7.11134	6.49712	6.66782	6.06604	6.89782	6.62004	7.9372	9.60956	8.23738	8.21893	6.61712	8.68408	7.64737	6.99353	7.4589	7.822	8.08181	6.17288	6.76268	6.8322	9.02737	6.45979	4.95972	6.44714	6.80853	6.38943	6.84227	7.33867	6.10515	8.11678	6.61849	7.09201	5.64308	5.78326	6.11928	7.412	8.81524	5.6763	7.07191	6.7418	6.79912
female	7.5626	7.30436	7.00867	6.09051	7.31039	7.49402	6.77612	6.57761	6.83561	6.59407	6.66809	6.19785	6.95138	6.53876	8.00797	9.76578	8.35544	8.37393	6.85437	8.78247	7.55714	6.58919	7.89429	8.02591	8.31405	6.23327	6.84253	6.94529	9.22279	6.58088	5.08606	6.56807	6.39526	6.5707	6.82583	7.4501	6.00434	8.14466	6.19701	6.05303	5.75296	5.88789	6.66102	7.36756	9.07045	5.49875	6.97451	6.64128	6.60078
female	7.50289	7.3031	6.7651	5.77327	7.35206	7.49356	6.88781	7.1026	6.77705	6.51857	7.08733	6.78828	6.9778	6.5635	8.19373	9.88497	8.32539	8.40068	6.88874	8.95489	7.69933	7.0477	7.11947	8.0364	8.42301	5.92627	6.7824	6.97487	9.19118	6.91342	4.79517	6.71904	6.49348	6.63999	7.02656	7.36516	5.85072	8.25051	6.58159	6.03603	5.76949	5.90575	6.63129	7.61655	8.89036	5.75233	6.98807	6.31571	6.39793
female	7.4366	7.30133	6.71004	6.69081	7.92439	7.32472	6.96973	6.9058	7.36079	6.53565	6.88837	6.14102	6.93882	6.70927	7.79188	9.81548	8.35297	8.28572	6.86255	8.90921	7.70803	6.9995	7.45916	8.1843	8.41867	6.13029	6.80925	6.61118	9.45011	6.65495	4.86577	6.56246	6.56018	6.4193	6.75119	7.33851	6.24479	8.2445	6.21307	5.9582	5.96994	5.83507	6.22488	7.35784	9.07011	5.55681	6.93805	6.31625	6.80585
female	7.48151	7.301	6.85184	5.93048	7.14124	7.3369	6.85526	6.80013	6.92546	6.4554	6.56769	6.67734	6.94402	6.65157	7.89331	9.68975	8.15912	8.21488	6.89439	8.71455	7.69665	7.13619	7.30552	8.09072	8.37348	6.18849	6.74204	6.71993	9.03064	6.44319	4.76123	6.45388	6.85311	6.46338	7.01104	7.33865	5.72121	8.53983	6.70443	7.10815	5.59203	5.93904	6.14344	7.41258	8.83211	5.53422	7.56903	6.53832	6.62559
female	7.80215	7.30003	6.48742	5.40571	6.99878	7.35698	8.01609	6.875	7.24288	6.70931	6.97673	6.14045	6.84887	6.46596	8.0659	9.85355	8.52266	8.31173	6.79806	8.96909	7.67161	6.58763	6.93542	7.98301	8.30022	6.12491	7.00387	6.5925	9.30351	6.37768	4.68185	6.53512	6.53973	6.56835	6.84561	7.21082	5.86585	8.13522	6.23025	8.05702	5.74168	5.86233	6.44189	7.48106	9.1034	5.99341	7.07676	6.75017	8.03745
female	7.53578	7.29972	6.97847	6.07136	7.81073	7.15835	6.96702	6.82581	6.87025	6.65649	7.53603	6.00493	6.83682	6.82533	7.9585	9.89742	8.44358	8.27325	6.91783	8.88021	7.63183	6.81875	7.41802	8.22196	8.48018	6.28454	6.95458	6.75175	9.25018	6.56661	4.97667	6.65199	6.66944	6.46409	7.20821	7.25221	5.8983	8.20797	6.43234	6.23579	5.63141	5.90773	6.30186	7.43906	8.99024	5.94083	7.65409	6.3768	6.49879
female	7.71399	7.29893	6.55131	5.92833	7.20895	8.02294	6.90735	6.90805	6.87109	6.65791	6.66468	6.38486	6.93142	6.55017	7.95424	9.90431	8.28946	8.45301	6.7134	8.84525	7.67314	6.92347	7.32005	7.95894	8.49536	6.41603	6.85641	6.658	8.90493	6.50887	4.89924	6.69265	6.64169	6.42494	6.9035	7.33683	7.6878	8.15397	6.35271	6.63726	5.72302	5.85457	6.20277	7.3952	8.87746	5.6094	6.89257	6.32084	6.77633
female	7.536	7.29781	6.54585	5.57528	7.70463	8.03493	7.01635	6.90977	7.25032	6.62355	6.84421	6.5905	7.01687	7.07901	8.27881	10.0895	8.70451	8.93133	7.0073	9.32468	7.75498	6.79959	6.93503	8.14086	8.48206	6.27319	6.83357	6.8814	9.45343	6.67575	6.10982	6.79953	6.73346	6.55719	6.95656	7.4046	6.17124	8.38146	6.25773	5.68481	5.69241	5.84224	6.12177	7.89459	9.1977	5.5586	6.94195	6.36373	6.55617
female	7.52246	7.2969	6.5021	5.74748	7.25587	7.40919	6.98036	6.6191	6.86286	6.71941	6.85438	6.26159	7.65824	6.62823	7.77522	9.78979	8.09287	8.11807	7.01006	8.61274	7.72572	6.47122	6.92007	7.91344	8.22089	6.11756	6.99606	6.5986	9.21419	6.61171	5.03376	6.45569	6.75933	6.45727	6.6244	7.44372	6.34063	8.14039	6.32766	7.9231	5.8342	5.77293	6.87155	7.29031	9.04662	5.5021	7.00564	6.62155	6.93933
male	7.35124	7.29688	6.72314	5.47521	8.09791	7.67479	7.77945	7.10602	6.86851	6.72141	6.28232	6.60497	7.12456	7.12172	7.5472	9.46089	7.81229	7.84478	6.77887	8.42791	7.44667	6.61517	7.04571	7.49257	8.07075	6.22891	6.91489	6.30502	8.58934	7.66769	6.2823	6.89605	6.56987	6.3389	6.70166	7.18265	5.69847	7.87519	6.33259	6.5314	7.1296	5.78445	7.12009	7.12469	8.49873	6.3292	7.1846	6.362	6.92114
male	7.61639	7.29644	6.57315	5.75299	7.22851	7.71301	7.15674	7.36072	7.50877	6.61009	6.48908	6.22596	6.98638	6.57416	8.09461	9.92054	8.44019	8.43718	6.96914	8.96824	7.71612	6.85405	7.34835	8.00053	8.42226	6.23249	6.68407	6.87254	9.34701	6.67134	4.85781	6.90281	6.64967	6.51453	7.115	7.57435	6.0963	8.25659	6.24801	6.77863	5.75667	5.87454	6.17541	7.65178	8.95183	5.49026	7.12566	6.94964	6.95613
female	7.67755	7.2949	6.85495	5.17248	7.21216	7.90933	7.20654	6.85097	7.5114	6.83292	6.65975	6.37233	6.92977	6.50876	8.09472	9.50834	8.44269	8.25628	6.65679	8.70177	7.52583	6.69322	7.59315	8.00731	8.29197	5.92554	6.95933	7.08043	8.98839	6.56375	4.65429	6.61726	6.74977	6.52507	6.8761	7.06155	6.0254	8.0527	6.15809	7.08515	5.69534	5.86042	6.51974	7.52685	8.63062	5.46078	7.04072	6.82569	6.8635
female	7.58334	7.28662	6.55089	5.46867	7.05991	7.358	7.07673	6.61267	7.02298	6.88378	6.85278	6.13593	7.04314	6.57608	8.21883	9.91301	8.34905	8.30973	6.9437	8.73498	7.58852	6.45689	7.4683	8.06298	8.41904	7.52641	6.83273	6.6958	9.4284	6.50775	5.21895	6.67191	6.61795	6.42645	6.82147	7.26955	5.69805	8.25965	6.25645	6.13946	5.63034	5.883	6.25086	7.69507	8.96341	5.42365	7.10043	6.2756	6.76706
male	7.56365	7.28558	6.67517	5.9386	6.90091	7.42133	6.7633	7.22347	6.97352	6.72509	6.45405	6.29957	7.01258	6.52124	8.05717	9.96191	8.55129	8.51154	7.0772	8.97136	7.63026	6.88975	7.51581	7.97513	8.51329	6.14191	6.89148	6.77515	9.54067	6.58137	5.02186	6.60421	7.00041	6.54626	6.87997	7.54499	6.35557	8.41577	6.37354	6.89891	5.86059	5.78971	5.71375	7.55202	9.2124	5.62919	6.9133	6.41164	6.45708
male	7.84084	7.28368	6.6671	5.73709	7.21164	7.41595	6.9436	7.269	7.32866	6.57178	6.64546	6.45886	7.02789	6.52978	8.13341	10.0484	8.63077	8.59325	7.0019	9.18451	7.68874	6.61248	7.17552	8.06508	8.23178	6.16093	6.83975	6.81082	9.35781	6.63454	4.71402	6.7099	6.79922	6.66342	7.14692	7.44244	5.84096	8.39233	6.30396	6.43844	5.74398	5.88018	6.23448	7.57463	9.2571	5.59653	6.98821	6.28666	6.95833
female	7.57856	7.28306	6.69467	5.64609	7.00419	7.78511	6.93977	6.73224	7.95117	6.87285	7.36957	6.16773	7.14109	6.86143	7.6487	9.61875	7.93617	8.14373	6.83154	8.60104	7.60614	6.66458	7.6347	7.93009	8.44466	6.32049	6.9715	6.6145	8.77968	6.34799	5.33282	6.80259	6.78795	6.5955	6.8397	7.0122	6.25884	8.16868	6.36203	6.33697	5.76568	5.77006	6.11178	7.17498	8.59381	5.72923	6.88836	6.4204	7.19603
female	7.5853	7.28001	6.88354	6.9884	7.24121	7.73152	6.71876	6.90076	7.38301	6.75418	6.62867	6.35465	7.37108	6.84692	8.14555	9.86092	8.6139	8.58119	6.60926	9.02639	7.62121	6.44119	7.3931	8.16386	8.1487	6.14802	6.77052	6.67732	9.30963	6.71843	5.48209	6.5428	7.27292	6.53153	6.86143	7.31288	6.14482	8.0706	6.12876	6.64771	5.69201	5.63773	5.9139	7.61163	9.13128	5.48812	6.95953	6.54807	6.49098
female	7.67905	7.27955	6.95245	5.30509	7.15565	7.21251	6.88226	7.0249	6.75378	6.68699	6.93209	6.1735	6.98684	6.67602	8.16908	9.94378	8.58809	8.67797	6.86908	9.06953	7.71123	6.39912	7.34761	8.19117	8.26114	6.19265	7.10597	6.81922	9.12257	7.03018	4.76152	6.6961	6.49141	6.55291	7.02508	7.26629	5.61667	8.21411	6.11418	5.9588	5.87612	5.9443	5.95245	7.53553	9.1948	5.60599	6.88852	6.22146	6.58184
male	7.8978	7.27775	6.50408	5.47141	7.14814	7.26402	7.02158	7.18494	6.92871	6.74306	6.82114	6.42359	6.8408	6.82852	7.80438	9.77708	8.40345	8.42072	6.80062	8.8795	7.67959	6.42156	7.61938	8.0704	8.31194	6.23021	6.74206	6.64287	9.2847	6.45542	5.21452	6.58498	6.27011	6.7042	6.85594	7.34852	5.72309	8.19506	6.13314	6.27341	5.86005	5.77914	5.97182	7.42997	9.02883	5.58129	6.94339	7.12316	6.45056
male	7.34609	7.27559	8.53745	5.90445	7.07718	7.45279	7.05057	7.06277	7.20695	6.67276	6.98945	6.22406	6.92627	6.68838	7.816	10.0355	8.37462	8.36774	6.94382	8.95833	7.67579	7.03824	7.48472	7.89217	8.48752	6.22173	6.71546	6.93561	9.22426	6.45696	4.90105	6.5566	6.51392	6.43699	6.9936	7.3821	5.66322	8.20838	6.65019	5.90043	5.73282	5.77218	6.45558	7.62872	9.07032	5.44524	6.84524	6.36306	6.14167
male	7.55915	7.27472	6.80295	6.29345	7.306	7.46661	6.97894	6.93983	7.56144	6.659	7.60195	6.20187	7.0037	6.567	7.60912	9.62975	7.77864	8.01522	6.91038	8.34891	7.83756	7.55908	7.6139	7.70499	8.29018	6.34767	6.876	6.72857	8.71818	6.37556	4.68644	6.7221	6.68929	6.47031	6.76741	7.49947	5.52121	8.15673	6.81681	6.14386	5.78252	5.88584	6.75176	7.10775	8.45665	5.53699	6.99837	6.35961	7.20874
male	7.66073	7.27301	6.57157	5.78564	7.03362	7.12943	7.19737	6.80306	7.05889	6.6317	6.68931	6.28481	6.99528	6.68875	7.95831	9.9066	8.22968	8.34905	6.74899	8.90094	7.79367	6.9859	7.26159	7.95756	8.37725	6.30597	6.65516	6.82911	8.88061	6.69459	5.13907	6.79948	6.54679	6.54867	7.06834	7.30758	5.68067	8.23273	6.49527	6.0558	5.84982	5.99893	5.7881	7.51157	8.86073	5.65139	7.23679	6.23914	6.36556
female	7.54558	7.27228	6.73255	5.60583	7.21752	7.13531	7.05665	7.1672	7.21048	6.70254	6.96456	6.56028	7.38249	6.53148	8.39728	9.93282	8.48908	8.4378	6.93733	9.08234	7.63317	6.72457	7.15735	8.09657	8.32998	6.3658	6.68263	6.97135	9.15239	6.69086	5.049	6.68833	7.53677	7.71305	7.26256	7.50424	6.04149	8.3209	6.23139	5.29034	5.62397	5.81466	6.55979	7.91068	9.03545	5.8918	7.05895	6.25491	6.49516
female	7.5309	7.27132	6.46394	6.26484	7.27339	7.56704	6.86116	6.73743	7.35401	6.72759	6.71109	6.15685	6.92684	6.56837	8.12476	9.88555	8.37357	8.31463	7.20284	8.7725	7.75783	7.2403	7.36208	7.98952	8.43281	6.23318	6.8097	6.67862	9.25605	6.42086	5.47908	6.77653	6.62957	6.52682	7.16439	7.27112	5.78194	8.16834	6.67794	6.32648	5.92327	5.93726	6.65389	7.51175	9.00504	5.492	7.01345	6.39868	6.42591
female	8.96302	7.2705	6.73151	5.57335	7.0338	7.38741	6.87278	6.61675	7.26553	6.54216	6.49859	6.54345	6.94099	6.45202	8.10967	9.96156	8.1403	8.20836	7.37547	8.86939	8.52599	6.7043	7.14259	8.10487	8.63022	6.29444	7.20764	6.78543	9.06915	6.587	4.79052	6.75696	6.87863	6.89924	7.25174	7.52203	5.66148	8.41581	6.32817	6.94346	5.80607	5.84245	7.78128	7.6044	8.75255	5.63468	7.45353	6.83098	6.4382
female	7.64376	7.26885	6.66882	5.64637	7.17227	7.54521	6.75203	6.84563	7.33798	6.6579	6.62904	6.27983	7.01815	6.60951	7.96444	9.86145	8.20938	8.26345	7.08477	8.78684	7.65573	6.8298	7.26679	7.97346	8.7168	6.22421	6.88678	6.69501	9.10595	6.83916	4.90318	6.7285	6.87186	6.53962	6.84248	7.63854	6.39026	8.5414	6.41019	6.64051	5.86045	5.88018	5.81933	7.38521	8.84811	5.67109	6.889	6.29627	6.62378
male	7.72778	7.26751	6.74462	5.55078	7.18408	7.19354	6.71092	6.83806	6.96691	6.60343	6.50752	6.42174	6.84199	6.72685	8.23329	9.91822	8.62778	8.6099	6.97152	9.14311	7.68636	6.55313	7.02217	8.09358	8.32801	6.02203	7.00196	7.13536	9.24087	6.53146	4.62455	6.90765	6.71702	6.41124	7.11834	7.45203	5.83648	8.32241	6.23696	5.75664	5.67165	5.82555	5.98036	7.50366	9.28939	5.48052	7.04412	6.27187	6.30263
male	7.48737	7.26647	6.85695	5.39476	7.02005	7.33762	6.83399	6.70625	6.93155	6.64976	8.08566	6.36216	6.8526	6.55492	7.97334	9.79962	8.16827	8.28777	6.76087	8.69397	7.71286	6.76684	7.40135	7.93249	8.4274	6.20458	7.6294	6.71794	9.04983	6.50645	5.15261	6.74736	6.76711	6.50391	6.93974	7.56407	5.91915	8.22849	6.36423	7.40804	5.80109	5.89248	6.17983	7.40938	8.7747	5.74294	6.9671	6.60704	6.57523
male	7.75169	7.26596	6.60043	6.30062	7.05088	7.20107	7.45002	6.62784	7.00414	6.65614	6.71136	6.28708	6.81185	6.60121	7.93649	9.64546	8.26344	8.21594	7.15757	8.63163	7.74373	7.08353	7.21104	7.99654	8.25422	6.2873	7.25713	6.6709	9.12095	6.32893	5.14151	6.4142	6.71521	6.68153	6.75768	7.38667	5.95844	8.14288	6.38961	8.56278	5.68851	5.81128	6.55909	7.65417	8.89805	5.50285	7.07166	6.55069	7.27924
male	7.54795	7.26519	6.65187	5.97744	7.18967	7.55552	6.78815	6.75012	7.12502	6.72791	7.57011	6.26385	6.94045	6.61397	8.01587	9.83849	8.4004	8.46883	6.67187	8.87831	7.76411	7.02047	7.14188	8.0788	8.17117	6.19661	7.41963	6.90937	9.26684	6.89665	5.89194	6.69462	6.426	6.51003	7.15484	7.36572	5.836	8.17812	6.45792	5.71926	5.75013	6.06121	6.29294	7.57026	8.91019	5.38347	7.03829	6.39651	6.29231
female	7.99946	7.2648	6.82911	5.77772	7.36294	7.33565	7.37848	6.59608	7.42329	6.63265	6.86963	6.27869	7.02405	6.55176	7.79344	9.92538	8.14648	8.26704	7.11562	8.85708	7.6504	6.83402	7.51881	7.94114	8.61981	6.15185	6.90064	6.58518	9.18525	6.51089	4.88378	6.58022	6.65165	6.45544	6.77797	7.74005	5.60722	8.35369	6.31239	6.11077	6.07733	5.7946	6.18055	7.42899	8.92514	5.54166	6.7633	6.31456	6.18415
male	7.53089	7.26447	6.68701	7.12155	7.28223	7.50412	6.90541	6.80042	7.08815	6.73195	6.59399	6.27299	7.1097	6.58665	7.80404	9.75558	8.14417	8.20177	6.87188	8.65456	7.79371	7.12534	7.17765	7.82581	8.41781	6.27536	7.07755	6.64553	8.92226	6.54395	5.23958	6.79956	6.79374	6.61728	7.28362	7.51522	6.09987	8.08359	6.60408	6.47405	5.73605	5.8959	6.4341	7.33278	8.83542	5.83731	6.96702	6.46561	7.13786
male	7.86359	7.26425	6.70825	5.99262	7.05134	7.30805	7.15257	7.01946	7.00115	6.55906	6.55126	6.3136	6.89674	6.72794	8.03445	9.93822	8.4138	8.50205	6.94873	8.97758	7.79906	6.99688	7.29706	8.18573	8.3124	7.94133	6.81567	6.8384	9.36609	6.6007	4.60354	6.39797	6.6487	6.44058	6.77226	7.35958	5.77845	8.30551	6.28421	5.68564	5.75268	5.85702	5.87478	7.42899	9.15378	5.58729	7.0407	6.34144	6.27627
male	7.85685	7.26385	6.78328	5.32255	7.08889	7.53994	7.11678	6.79492	7.23558	6.60544	6.83779	6.38786	6.86299	7.16666	7.99144	9.79143	8.48854	8.44727	6.85061	8.97417	7.54489	6.29438	7.41869	8.08546	8.30685	6.12744	6.95949	6.69861	9.26748	6.49366	4.93076	7.67036	6.72118	6.45482	6.80409	7.47797	5.72357	8.14305	6.07014	5.9712	5.75018	5.79141	6.04058	7.33027	9.07966	5.45865	6.99077	6.65396	6.25958
male	7.77902	7.26082	6.66293	6.00034	7.1183	6.7057	6.90474	7.15021	6.92148	6.55226	7.22788	6.83696	6.93511	6.63092	7.90023	9.73528	8.55871	8.48746	6.84806	8.95786	7.85318	7.18069	7.58838	8.15072	8.22884	6.08004	6.65515	6.90582	9.24723	6.41745	4.56629	6.49443	6.3712	6.41241	6.95605	7.24267	5.87342	8.17636	6.4439	6.0296	5.73986	5.81739	6.10624	7.59886	9.00392	6.00576	7.07271	6.43303	6.22942
male	7.42953	7.25862	6.68057	5.90675	8.14151	7.50074	6.92027	7.15723	7.4035	7.31605	7.31062	6.40224	6.90325	6.57274	7.94827	9.78388	7.62363	8.10225	7.0693	8.517	7.57508	6.74686	7.47471	7.69749	8.64528	6.34396	6.79215	6.51804	8.57866	6.39634	6.0781	6.85108	6.99756	6.50732	7.03117	7.51494	6.0119	8.35166	6.40955	6.3689	5.9344	5.75216	6.25119	8.24442	8.47848	5.8329	6.87714	6.35522	6.72577
female	7.70914	7.2558	6.77784	5.63071	6.91353	7.3758	6.78983	7.089	7.3212	6.59122	7.49735	6.2588	7.03614	6.65372	7.83805	9.60043	8.06961	8.33005	6.73904	8.61928	7.83951	6.90737	7.55782	7.7258	8.48455	6.30717	7.17412	6.7734	8.93783	6.45536	5.00289	6.58979	6.96783	6.49755	6.75747	7.31123	5.74854	8.22977	6.45054	5.65883	5.84573	5.87288	6.96643	7.45092	8.72375	5.88308	7.09756	6.76862	6.68064
female	7.43126	7.25546	6.7407	6.08698	6.74439	7.31933	6.90522	6.79312	7.21199	6.82909	6.86115	6.2127	7.10653	6.47219	7.78832	9.80922	8.05032	8.30493	7.1543	8.61688	7.72109	7.04012	7.22914	7.87997	8.6369	6.35097	6.90347	7.08252	9.27081	6.42043	5.07383	6.67509	6.63269	6.51827	6.85538	7.55784	5.89154	8.38609	6.36246	5.83817	5.86626	6.12328	7.38241	7.31974	8.7682	5.58357	7.07421	6.32507	6.2697
male	7.63314	7.25177	6.71586	5.59278	6.9516	7.30903	6.91283	6.93993	7.12176	6.49797	6.59162	6.30295	6.95154	6.62187	7.6185	9.57942	7.93975	8.21567	6.70501	8.63431	7.72744	6.70523	7.3336	7.68095	8.40785	6.24249	6.68295	6.71633	8.90591	6.47132	5.16028	6.47874	6.56368	6.75775	6.61247	7.51555	5.74032	8.02841	6.36812	8.16076	5.89699	5.90203	5.92664	7.36589	8.69403	5.52962	7.05683	6.50971	6.70577
male	7.47706	7.25165	6.82156	5.83581	6.89382	7.32947	6.93777	6.8554	6.9168	7.14818	6.66876	6.83037	7.02648	6.53852	7.73475	9.80963	7.98921	8.19193	6.97097	8.69819	7.8569	7.12671	7.44229	7.78015	8.46183	6.23323	6.83265	6.65841	9.12767	6.59872	4.9635	6.58645	6.72522	6.52074	6.71123	7.52682	5.85224	8.26979	6.53908	7.65617	5.915	5.78419	6.13952	7.5531	8.85863	5.55155	6.95171	7.67591	6.70446
female	7.6219	7.24938	6.65918	5.74234	7.11124	7.7525	6.75729	7.11648	7.34887	6.6433	6.81514	6.72218	6.94839	6.77771	8.13747	9.99122	8.54157	8.49166	7.0418	9.11418	7.67971	6.74558	7.46863	8.18173	8.49737	6.23149	6.95923	6.84702	9.37676	6.73847	4.93037	6.67101	6.94208	6.43415	6.9325	7.2787	5.78945	8.38154	6.30583	6.84098	5.6236	5.81092	6.125	7.68048	9.14652	5.38501	6.89109	6.50666	6.60113
female	7.85625	7.24772	6.71211	5.63145	7.31188	7.03843	7.11168	7.44674	7.03051	6.61701	6.33425	6.41662	6.78667	6.90624	8.02918	9.73142	8.50237	8.42748	6.79224	8.9239	7.84221	6.8037	7.66427	8.1359	8.17913	6.14237	6.97181	6.8675	9.25878	6.32833	4.45685	6.50898	6.46467	6.53353	6.77024	7.44899	5.55311	8.16699	6.17253	5.55461	5.53443	5.73926	6.02043	7.39143	8.84952	5.26146	7.04128	6.18191	6.68834
female	7.60307	7.24715	6.59403	5.69075	7.08431	7.17769	6.72129	6.96333	7.03074	6.5694	7.51287	6.72244	6.92068	6.52967	8.01061	9.77463	8.28689	8.33659	6.71835	8.74955	7.75327	6.76473	7.23569	7.978	8.22671	6.14265	6.6637	6.79833	9.32199	6.38566	4.72316	6.46775	6.83106	6.52732	7.00288	7.3249	6.28655	8.19554	6.38265	7.50362	5.72478	6.35305	6.56868	7.40517	8.99093	5.81896	6.97724	6.40511	6.72511
female	7.55308	7.24587	6.62079	5.41511	7.2896	7.28322	6.94406	6.73068	6.77786	6.55559	6.56963	6.01255	7.05022	6.74825	7.94765	9.87266	8.41603	8.31666	7.00194	8.91336	7.61123	6.50986	7.17461	7.85987	8.56615	6.22439	6.69307	6.91519	9.20304	6.75385	5.05802	6.7873	6.97094	6.45691	7.09981	7.75012	6.76758	8.28083	6.24193	6.79695	6.17134	5.80441	6.55138	7.85416	9.03747	5.88116	6.94265	7.04822	6.28858
male	7.45981	7.24562	6.40633	5.53778	6.75496	7.59283	6.94352	6.66908	6.90385	6.56087	7.17184	6.94514	7.03762	6.53777	8.12246	9.78999	8.13056	8.17205	7.07067	8.63062	7.63324	6.72335	6.72862	7.73856	8.44876	6.17567	6.77568	6.62325	8.9837	6.52938	5.1113	6.57106	6.8022	6.47804	6.92808	7.55798	5.6855	8.34412	6.34832	5.81645	5.87351	6.01781	6.46883	7.50723	8.94466	5.47362	6.82026	6.23675	7.31661
female	7.71842	7.24505	6.78285	5.67913	7.33245	7.19302	6.83895	7.14337	6.99753	6.47303	6.65103	6.16679	6.89991	6.65329	7.79664	9.57362	8.27586	8.30397	6.76002	8.65029	7.97217	6.85498	7.53992	7.89288	8.11905	6.28149	6.89314	6.83011	9.1053	6.40426	5.6037	6.49148	6.80314	6.48443	6.61378	7.29397	5.84003	8.13332	6.34745	6.49684	5.81553	5.75296	6.77464	7.31195	8.98131	5.5304	6.94009	6.43782	7.43918
male	7.63308	7.24421	7.10659	6.12518	7.49337	7.36369	7.19205	7.24471	7.37827	6.609	7.04978	6.20483	6.87746	6.54414	7.97629	9.81716	8.5102	8.42423	6.94133	8.90841	7.6174	6.61579	7.20837	8.18254	8.39609	5.93434	6.78188	6.911	9.35257	6.69761	5.05292	7.38752	6.60886	6.52601	6.98415	7.40619	5.81617	8.19455	6.29434	6.31908	5.54451	5.81171	6.18632	7.56859	9.06268	5.43078	7.2124	6.50846	6.68335
male	7.5134	7.24154	6.58921	5.74665	7.52528	7.42405	6.91153	6.94647	6.9356	6.86227	6.71485	6.46479	6.91308	6.50426	8.01703	9.92364	8.3185	8.37839	6.80552	9.08699	7.66075	6.78258	6.98088	8.01589	8.46754	6.18085	7.38619	6.9539	9.35612	6.3185	5.0993	6.53045	6.82862	6.49561	6.94872	7.54095	5.62985	8.37737	6.3634	6.55296	5.69631	5.94636	6.53693	7.57945	9.11045	5.58537	6.99644	6.18603	7.04938
male	7.61415	7.23812	6.6581	5.90621	7.17638	7.2971	6.91397	6.91101	7.24878	6.46361	6.44865	5.99462	6.82999	6.62659	7.85358	9.92636	8.3517	8.52626	6.79715	8.99098	7.79628	7.03166	7.32006	8.16011	8.33342	6.14835	6.90893	6.82353	9.13755	6.59941	4.92638	6.6973	6.63592	6.51151	7.085	7.44722	5.89652	8.27537	6.48523	5.61728	5.67402	5.7795	6.11879	7.50373	9.07519	5.8693	6.95728	6.46237	6.48476
male	7.55638	7.23785	6.69098	5.76638	7.75043	7.48535	6.78756	6.78696	7.14468	6.82323	7.26823	6.44833	6.92106	6.84867	7.95967	9.86464	8.20888	8.43221	7.17133	8.94247	7.81266	7.11796	7.23983	7.99474	8.61783	6.20746	6.68151	6.73658	9.02778	6.58023	5.33579	6.65525	6.9039	6.4126	7.00363	7.55179	6.37531	8.27852	6.42923	6.29835	5.72453	5.83454	7.01165	7.43032	8.89569	5.40448	6.95266	6.27647	6.52749
male	7.68646	7.23713	6.67226	6.2998	6.96457	7.31674	6.6853	6.87941	7.03674	6.48645	6.39034	6.14143	6.91993	6.58542	8.09953	9.89136	8.54008	8.51707	6.74723	9.01928	7.73786	7.1247	7.3304	8.08699	8.08121	6.10882	7.09632	6.7717	9.30476	6.48333	4.69239	6.59276	6.67485	6.50936	6.96234	7.37138	5.69397	8.14011	6.61767	6.18719	5.63117	5.81064	6.37562	7.51161	9.12935	5.52432	6.97706	6.54974	6.10876
female	7.45392	7.23693	6.69447	5.68571	6.8394	7.76088	6.69742	6.55776	7.3148	7.41315	6.68749	6.24741	6.99848	8.07678	7.96908	9.82596	8.29128	8.29735	7.23431	8.88168	7.64396	6.90713	7.19076	7.789	8.5364	6.16573	6.70295	6.70104	9.2349	6.54713	5.09453	6.68656	6.79485	6.54378	6.92689	7.45971	5.80928	8.34254	6.51709	7.22834	5.78631	5.94766	5.82485	7.68261	8.81798	5.62833	7.02784	6.33656	6.41826
male	7.47729	7.23478	6.67634	6.12722	7.39823	7.29527	7.11539	6.795	6.70036	6.70978	6.68093	6.22919	7.21272	6.97639	7.81133	9.73854	8.00414	8.29146	7.05682	8.59739	7.8262	7.23783	7.42451	7.79391	8.36311	6.23119	7.96383	6.73147	9.11803	6.53665	5.01154	6.65116	6.55862	6.4776	6.97563	7.38222	5.85224	8.19043	6.72421	6.88458	5.77089	5.89626	6.36144	7.70953	8.79474	5.5103	6.91613	6.45789	6.01124
male	7.25048	7.23321	7.02593	5.45304	8.11035	7.40684	7.90838	7.21039	7.00472	6.62334	7.20252	6.41062	7.37686	6.91898	7.45145	9.33794	7.69699	7.84294	6.62433	8.39163	7.4836	6.7162	6.9746	7.50566	7.98544	6.19219	6.64156	6.66839	8.64429	7.62484	6.46117	6.81118	6.56668	6.24055	6.44909	7.22141	5.52092	7.96583	6.43785	6.00588	7.01489	5.70697	5.87976	7.33236	8.41891	5.89789	6.98298	6.06318	7.09619
female	7.51159	7.23103	6.60658	5.90015	7.10811	8.53995	7.16432	6.43549	7.02498	6.69598	7.0918	6.29234	6.91696	6.7387	7.94664	9.76723	8.35911	8.40771	7.01595	8.82062	7.56729	6.3122	7.62478	8.07928	8.4754	6.21122	7.26722	6.64508	9.40661	6.3723	5.82378	6.58658	6.94175	6.55421	6.63806	7.37424	6.27444	8.22857	6.2086	6.90583	5.80813	5.86024	6.78372	7.36751	9.0263	6.53471	6.86155	6.47622	7.10768
female	7.62201	7.22938	6.68307	5.56867	7.30372	7.50387	6.80261	7.15199	7.34355	6.57883	6.40271	6.27371	6.97007	6.68376	8.13313	9.85142	8.66099	8.65214	6.8202	9.05816	7.66985	6.84546	7.66396	8.23766	8.49905	6.05557	6.92456	6.85501	9.32686	6.54453	4.63016	6.47298	6.89981	6.4046	6.9711	7.36531	6.09414	8.17274	6.36117	6.81469	5.57571	5.8093	5.98885	7.5127	9.24863	5.40983	7.01347	6.28572	6.4768
male	7.5074	7.22799	6.71269	5.61733	7.23219	7.27493	7.15089	7.26267	7.13339	6.6421	7.09063	6.23464	6.89657	6.63407	7.96556	9.86206	8.29683	8.33489	6.88513	8.86502	7.63601	6.73857	7.06146	7.98021	8.1549	6.09164	6.75686	6.73664	9.09798	6.80484	5.10654	6.80869	6.84397	6.45531	7.10573	7.37682	6.04217	8.19426	6.34021	6.05458	6.01557	5.8603	6.34375	7.44068	8.80258	5.6558	6.98683	6.22883	6.46684
male	7.7211	7.22631	6.85836	5.63996	6.82933	7.19474	6.91198	7.42348	7.05216	6.62438	6.66774	6.17296	6.97131	6.77117	8.15578	10.125	8.79719	8.70585	6.76834	9.29554	7.76027	6.79917	7.09538	8.17195	8.40144	6.23625	6.989	7.00534	9.29971	6.74631	4.67748	6.84743	6.55621	6.61778	7.25517	7.37799	5.82046	8.05852	6.28373	7.64918	5.72889	5.91512	6.10993	7.59665	9.26616	6.32114	7.01586	6.31348	6.64816
female	7.58278	7.22474	6.66324	6.16846	6.99602	7.52728	8.35686	6.85089	7.57607	6.49934	6.7614	6.13696	6.98235	6.5381	7.76394	9.61743	8.01925	8.20171	6.77714	8.664	7.84159	7.39933	7.46995	7.95839	8.18636	6.26664	6.97955	6.72084	9.13411	6.42863	5.22363	6.49095	6.89178	6.62237	6.78441	7.42457	5.83388	8.0581	6.74274	6.67245	5.76861	5.92516	6.11581	7.42177	8.74247	5.65692	7.02351	6.47759	6.53443
female	7.50638	7.22441	6.84973	5.46639	7.53406	7.86518	7.78341	6.90701	6.91997	8.1679	7.10882	6.54411	6.80176	6.58468	7.83803	9.73716	8.1952	8.17531	6.77076	8.62841	7.46496	6.36695	7.08829	7.90096	8.51883	6.20594	7.08971	6.96021	9.12015	6.36702	5.32132	6.90627	6.78031	6.56896	6.82318	7.56121	5.88066	8.26196	6.31138	8.06283	5.87581	5.93785	6.65732	7.30674	8.81826	5.64213	6.85246	6.29658	7.41969
male	7.60389	7.22415	6.60098	5.42359	6.94983	7.24102	7.18797	7.0951	7.1382	6.77214	6.50103	6.19623	7.02479	6.5958	8.00262	9.8569	8.32849	8.43297	6.9703	8.85413	7.61847	6.50132	7.07201	8.11136	8.45382	6.17148	7.08231	6.62691	9.24939	6.5469	5.1011	6.60758	6.69878	6.67132	6.8967	7.41861	5.9324	8.35979	6.3337	6.15145	5.85505	5.88799	5.99443	7.55964	8.96114	5.63091	6.97558	6.46326	6.58945
male	7.65633	7.22191	6.75539	5.9529	7.60846	7.82851	6.87587	7.23367	7.15024	6.64317	6.32586	6.29801	6.94712	6.59233	8.25876	9.84062	8.69187	8.50021	7.11791	9.02794	7.668	6.62071	7.65106	8.3705	8.428	5.99994	6.72321	6.866	9.41984	6.55541	4.62149	6.53778	6.87004	6.44903	6.89765	7.51827	5.68473	8.34264	6.25839	6.09898	5.53845	5.66435	5.84698	7.63582	9.30308	5.52305	7.03846	6.26761	6.30678
female	7.58196	7.22172	6.52867	5.21193	7.16301	8.48595	6.99291	7.0995	7.09205	6.6269	6.66464	6.24213	6.79799	6.54252	8.1491	9.78545	8.58435	8.42002	6.80089	9.01951	7.59095	6.52054	7.38322	8.09785	8.39826	6.02623	6.69249	6.64017	9.43156	6.43962	4.77836	6.62245	6.70956	6.37946	6.9352	7.36636	6.59713	8.21516	6.08822	5.57568	5.6804	5.71769	6.47595	7.48974	9.1456	5.60542	7.03464	7.30187	6.78526
female	7.75974	7.22084	6.53111	5.46885	7.71002	7.25975	6.84078	7.20188	6.8865	6.60105	6.76795	6.24952	6.82572	6.79045	8.14343	9.83554	8.72549	8.63145	6.89724	9.0122	7.58401	6.41606	7.07226	8.23055	8.31655	6.08709	6.9327	6.51555	9.26053	6.35852	4.71079	6.42136	6.62875	6.39062	6.83343	7.39081	6.23635	8.12968	5.94059	5.37671	5.57692	5.71164	7.34782	7.29775	9.27932	5.61315	6.99755	6.17512	6.31585
male	7.66626	7.21963	6.5983	5.55567	7.37513	7.89585	6.90573	6.81782	7.22776	6.5547	6.89873	6.51206	7.80343	6.47837	7.60278	9.61047	7.73548	8.20811	6.88557	8.40628	7.67023	6.81916	7.71212	7.78174	8.40084	6.3088	7.13854	6.6984	8.8429	6.57007	4.76669	6.69598	6.76933	6.41001	6.64653	7.46671	5.83649	8.39709	6.35678	6.16851	5.91932	5.81869	5.80646	6.99671	8.52492	5.63871	7.08244	6.38041	6.296
female	7.43981	7.21728	6.50191	6.0539	7.76809	7.37673	6.64981	6.7277	7.09521	7.05641	6.9074	6.15774	6.93469	6.4736	8.14364	9.88445	8.29012	8.18437	7.39262	8.83071	7.6367	6.97134	6.97302	7.95058	8.4443	6.19623	6.75821	6.83534	9.28666	6.42836	4.72815	6.75236	6.65481	6.42584	6.9353	7.37205	6.27689	8.33465	6.43454	6.70638	5.80052	6.15328	6.73661	7.55204	8.88423	5.78593	6.8918	6.21601	6.45271
female	7.71345	7.2164	7.03701	6.02547	7.1479	7.35226	6.89292	6.84842	7.25541	6.5797	7.204	6.32742	6.91688	6.58833	7.88127	9.85681	8.25225	8.42433	6.84067	8.66178	7.67111	6.83959	7.39797	8.0475	8.18928	6.24367	7.16658	6.57531	8.9697	6.52873	6.65221	6.68582	6.95285	6.47419	6.98628	7.52635	7.13841	8.16458	6.54431	7.39264	5.78278	5.84547	6.11152	7.32558	8.91209	5.41431	6.96774	6.34987	7.07983
male	7.69713	7.21604	6.76881	5.43548	7.07048	7.1806	6.7883	7.00229	7.49228	6.74532	6.98054	6.47852	6.98637	7.07015	8.04382	9.92202	8.44688	8.47043	7.06684	8.85309	7.63821	6.67121	7.23382	8.05353	8.28886	6.30506	6.81072	6.91962	9.22279	6.55112	4.81806	6.66605	6.57937	6.66044	6.98052	7.53451	5.51704	8.30983	6.22644	5.90532	5.92107	5.8448	6.23676	7.52566	9.10851	5.59075	7.02306	6.34493	6.28625
female	7.7752	7.21357	6.6161	5.875	7.08671	7.32064	6.84698	7.02084	7.01558	6.79492	6.94927	6.40334	6.97992	6.63924	8.29006	9.94396	8.62614	8.76261	6.97507	9.03686	7.74635	6.83365	7.27123	8.2904	8.28996	6.17661	6.85324	7.07715	9.58994	6.48909	4.65876	6.63032	6.63317	6.50096	7.07447	7.36197	5.63871	8.18962	6.12486	6.4816	5.67992	5.77898	6.07469	7.63433	9.02665	5.42683	7.16459	6.27989	6.68662
male	7.5275	7.21168	6.62008	5.54773	7.85613	7.34139	7.01332	6.7998	7.1624	6.64642	7.25371	6.36682	6.93443	6.52504	7.77283	9.7464	8.0359	8.27262	6.75979	8.7797	7.64054	6.81983	7.41685	7.89122	8.1736	6.24446	7.03396	6.58128	8.90729	6.4619	5.18088	6.5798	7.05541	6.43175	6.75654	7.40036	6.34418	8.21206	6.50044	6.27546	5.97703	5.82383	6.62545	7.23728	8.79401	5.55712	6.96022	6.29401	6.94382
male	7.58754	7.21044	6.56966	5.77736	7.48631	7.19503	6.8018	6.82873	7.11705	6.66541	6.70009	6.2175	6.92413	6.90352	8.06196	9.91783	8.46153	8.40609	7.01413	9.05906	7.68708	6.58062	7.1695	8.01068	8.34105	6.14106	7.04559	6.68051	9.15801	6.6307	4.93597	6.6901	6.82729	6.64712	7.03688	7.36359	5.713	8.31626	6.33642	5.71691	5.67026	6.13973	6.23688	7.49885	9.1028	5.45738	7.00316	6.43366	6.7707
female	7.49174	7.20981	6.592	5.88005	7.34784	7.71724	7.07371	6.84282	7.47793	7.07383	6.95434	6.21977	6.97909	6.45854	8.05429	9.90462	8.64283	8.45722	6.895	8.82461	7.63352	6.75739	7.32792	8.10307	8.18763	6.00223	6.77884	6.80723	9.51341	6.50476	5.63769	6.50576	6.60781	6.28907	6.81183	7.07815	5.63549	8.18806	6.55809	5.65968	5.62678	5.76873	6.76133	7.5387	9.16088	5.60437	7.0613	6.29011	6.04754
female	7.63207	7.20676	6.61089	5.61892	7.1241	7.28235	6.9125	7.06908	7.47827	6.90665	6.7957	6.09441	7.10091	6.70763	8.15515	9.7788	8.3936	8.34531	6.71106	8.88433	7.69427	6.54522	7.22516	8.13514	8.35932	6.12809	7.03536	6.67023	9.18789	6.44493	4.79679	6.66988	6.66461	6.46922	6.91873	7.41719	5.71392	8.22524	6.30329	6.14285	5.66306	5.89747	6.54021	7.45104	9.01933	5.60104	7.13781	6.51654	6.39502
female	7.54592	7.2065	6.67609	6.26756	6.93301	7.45658	6.89039	6.81043	7.70663	6.61642	6.66731	6.13707	7.0233	6.662	7.76923	9.87599	8.135	8.28082	6.80112	8.7991	7.90484	7.39322	7.40708	7.96289	8.12395	6.29014	6.83364	6.76299	9.05797	6.59042	4.91818	6.72868	6.5834	6.45185	6.82286	7.48277	5.901	8.33203	6.96736	6.03813	5.89048	5.88241	6.03644	7.58355	8.96059	5.71481	7.06459	6.26904	6.37084
male	7.45258	7.20635	6.78599	5.64677	7.15117	7.45977	6.88088	6.77785	7.35598	6.62073	6.66256	6.07926	7.03697	6.78049	7.91078	9.7486	8.0292	8.21729	6.81326	8.67451	7.7256	6.75911	7.24569	7.87112	8.39697	6.16981	7.6445	6.62176	9.06087	6.73059	5.13512	6.69501	6.64125	6.40818	6.8736	7.53267	5.87909	8.27644	6.43221	7.23268	5.94149	5.87396	6.44843	7.34324	8.69824	6.15853	8.37704	6.38728	6.57147
female	7.54411	7.20571	6.77217	5.5823	7.42167	7.38789	6.89638	6.82287	7.12194	6.75216	7.17615	6.28362	7.02407	6.87492	8.02959	9.88146	8.27447	8.40442	6.8838	8.84121	7.95334	6.6223	7.05857	8.02321	8.487	6.21207	6.91587	6.63447	9.38761	6.99258	4.85012	6.67377	6.62339	6.5606	7.01122	7.49692	6.14191	8.24227	6.25226	5.87134	5.6873	5.90287	5.85189	7.42254	8.86183	5.54717	7.33487	6.39549	6.36848
female	7.77507	7.20534	6.54808	5.71073	7.23732	7.23465	6.80233	7.08964	7.20831	6.6283	6.62882	6.43848	6.91926	6.69883	8.11254	9.96312	8.46548	8.47885	6.74545	8.98754	7.68795	6.57028	7.42936	8.16317	8.52264	6.07373	6.79403	6.92158	9.35119	6.52782	4.69029	6.76501	6.63806	6.47185	6.97294	7.40656	7.86552	8.507	6.26923	6.88984	6.16549	5.86376	6.06257	7.55806	9.1201	5.46333	7.07494	6.32249	6.61792
female	7.54188	7.20485	6.75525	6.69584	8.27318	7.29172	6.94364	6.94861	6.88474	6.78336	6.83263	6.23027	6.88057	6.80188	8.09203	9.88644	8.58835	8.51928	6.7262	8.97376	7.51573	6.43903	7.18432	7.98241	8.46979	6.05833	7.07295	6.65067	9.53394	6.71471	5.156	6.82725	6.48844	6.76262	6.95757	7.28558	5.78782	8.00221	6.1512	6.86913	5.69575	5.85164	6.83794	7.63766	9.1646	5.48215	6.84541	6.19631	7.15546
male	7.79039	7.20301	6.84179	5.59917	7.6394	7.2822	6.89737	7.19443	7.03019	6.71592	6.28959	6.62997	6.89788	6.69375	8.12042	9.91247	8.52773	8.59073	6.93353	9.05076	7.66288	6.59757	7.38625	8.34427	8.23025	6.00651	6.83256	6.99692	9.34032	6.57455	4.68067	7.01935	6.52207	6.53241	7.18721	7.4701	5.69731	8.33389	6.27531	5.41492	5.67792	5.86939	6.00858	7.6016	9.08398	5.43689	7.07936	6.3466	6.95459
female	7.51906	7.2016	6.69933	5.5482	7.83124	7.88594	6.88896	6.64656	7.1069	6.59088	6.57615	6.15124	6.98905	6.82029	8.09403	9.99548	8.61996	8.69701	6.84722	9.01285	7.66664	6.60695	7.19759	8.09378	8.20333	6.24963	7.08232	6.78918	9.47856	6.8639	4.81056	6.58459	6.62963	6.47826	6.95065	7.58188	5.72769	8.29052	6.20783	7.30306	5.58165	5.82931	5.83855	7.88199	9.21902	5.43799	6.8666	6.32244	6.48163
male	7.56934	7.19889	6.55391	5.67327	7.27827	8.16791	7.04993	6.63654	6.83747	6.67781	7.11747	6.28982	6.96942	6.52562	7.79523	9.88098	8.35474	8.41707	7.23372	8.90276	7.54756	6.35496	7.35043	7.86883	8.42779	6.13013	7.20494	6.56351	9.15989	6.66055	4.95381	6.59269	6.62874	6.46493	6.77991	7.65588	5.76775	8.43006	6.19402	5.69343	5.85657	5.75567	6.84366	7.40394	9.01286	5.49876	6.90759	6.29267	6.18625
male	7.56333	7.19851	7.10982	5.89424	7.4817	7.11094	6.66689	7.09435	7.10353	6.50781	6.5776	6.19412	7.06113	6.57965	7.93414	9.83441	8.44964	8.27969	6.78711	9.00178	7.79988	6.93696	7.13081	8.17225	8.21425	6.02412	6.98389	7.09769	9.16941	6.50992	6.48724	6.50815	6.4141	6.37134	6.87073	7.20209	5.9047	8.08727	6.11059	6.27497	5.60511	5.78208	5.97501	7.50259	8.98665	5.32058	6.89681	6.5348	6.69442
female	7.60317	7.19805	6.57826	5.56276	7.24343	7.48769	7.66907	6.82332	7.06032	6.65932	6.61671	6.26185	7.03456	6.51777	7.96723	9.91626	8.43372	8.30565	7.0461	8.95128	7.62838	6.37692	7.19424	7.938	8.49549	6.11919	6.77506	6.6418	9.1438	6.59578	5.12503	6.67761	6.78715	6.48345	6.7696	7.50321	7.06258	8.303	6.2529	5.74796	5.95217	5.90776	7.17364	7.37717	8.82713	5.63761	6.95342	6.6553	6.74936
female	7.5379	7.19768	6.59065	5.50247	7.08122	7.31768	7.00209	6.87309	7.15476	6.59669	6.73323	6.42848	7.12173	6.74089	8.15445	10.0265	8.54496	8.54827	7.12378	9.08418	7.69263	6.74731	7.095	8.18928	8.6374	6.39834	6.90584	6.90073	9.6385	6.6483	4.89879	6.63851	7.31677	6.64243	7.10472	7.56697	5.72153	8.5539	6.32253	5.88587	5.9414	5.85193	6.07276	7.57732	9.11397	5.65946	6.96134	6.32159	6.1801
female	7.67078	7.19767	6.64926	5.61119	7.07573	7.56929	6.77633	6.66015	7.07294	6.77286	7.02988	6.41425	7.12111	6.66681	8.07214	10.104	8.62276	8.57444	6.98215	9.12319	7.75731	6.72458	7.2952	8.16951	8.4897	6.20732	6.87884	6.77441	9.74604	6.5701	4.88344	6.59815	6.72426	6.64478	6.99051	7.2227	5.88819	8.43029	6.33825	6.35592	5.84983	5.95116	5.94292	7.56652	9.2699	5.64901	6.94681	6.30524	6.32725
male	7.50178	7.19722	6.56082	6.12594	8.87611	7.82452	6.71223	7.10747	6.97773	6.7281	6.60083	6.27076	6.99406	6.60022	8.09324	9.93706	8.33618	8.15937	6.97214	8.81813	7.69916	7.11177	6.98121	7.91201	8.86354	6.32844	6.82881	6.57913	9.24243	6.4728	4.96482	6.5098	6.78992	6.52579	6.7744	7.58473	5.72761	8.34108	6.51417	6.26738	5.70368	5.834	7.10851	8.08334	8.83326	5.49496	7.10477	6.84774	6.43904
male	7.45177	7.19664	7.01813	5.71314	7.30248	7.06084	7.19746	6.97622	7.02554	6.58764	7.06081	6.2083	6.80762	6.63665	7.94402	9.63476	8.01379	7.99332	6.632	8.51527	7.84922	6.66899	7.18148	7.80141	8.12095	6.25723	6.90391	6.74581	8.88899	6.44102	6.33162	6.65295	6.79269	6.34818	6.63238	7.27934	5.89842	8.09365	6.40831	6.85369	5.90618	5.82919	6.57908	7.35046	8.89837	5.63075	7.02298	6.41917	6.97989
female	7.66026	7.19497	6.57755	5.43325	7.45839	7.12257	7.28605	7.38206	6.85917	6.49664	6.50664	6.14	6.95479	6.90661	8.27423	9.80818	8.6495	8.57989	6.55669	9.00467	7.65446	6.54656	7.30993	8.15152	8.35417	5.94398	6.90509	6.74328	9.37511	6.79074	4.96002	6.63612	6.57456	6.38677	6.8914	7.20955	5.49571	8.11011	6.28967	6.49734	5.99172	5.72153	5.80993	7.56921	9.061	5.51866	6.94714	6.1345	6.72498
male	7.50475	7.19275	6.68202	6.19154	7.17558	7.20605	6.86841	6.88165	7.39393	6.75428	6.7459	6.33177	7.0095	6.71976	7.76263	9.61044	7.98447	8.05728	6.86501	8.48775	7.8865	7.32627	7.40472	7.8579	8.32756	6.21589	7.28247	6.65876	8.83884	6.49207	4.79109	6.53475	6.78446	6.58553	6.80035	7.37988	5.70875	8.16315	7.03558	6.39	5.7159	5.9405	5.96585	7.37937	8.63089	6.6871	6.9538	6.53103	7.61144
male	7.59523	7.19193	6.96337	5.86848	6.9828	7.31452	7.18588	6.69071	7.17235	6.67388	6.75093	6.25449	6.95408	6.52248	7.78493	9.882	8.09645	8.22718	7.08026	8.80459	7.80438	7.11105	7.47322	8.05569	8.69904	6.20753	7.19942	6.59213	9.25461	6.38672	4.75636	6.66621	6.74337	6.72611	7.10738	7.52922	5.5334	8.22808	6.44175	5.81587	5.74489	5.99248	6.70051	7.29706	8.89492	5.48552	7.47451	6.30486	6.17554
male	7.54946	7.19188	6.65072	6.10619	7.11996	7.36538	6.97812	6.88444	7.06419	6.83837	7.34445	6.249	6.95724	6.74772	8.00233	10.0024	8.32786	8.42556	7.03927	8.94588	7.77059	7.17383	7.43665	8.01399	8.58388	6.18157	6.74543	6.9192	9.13956	6.7021	4.92589	6.81837	6.61453	6.57277	7.06718	7.62178	5.65724	8.47357	6.68991	6.24261	5.80617	5.80225	6.20618	7.62229	8.91045	5.59106	6.98448	6.47655	6.13198
male	7.67972	7.19151	6.6809	5.46245	7.12734	7.29293	7.1688	6.95874	7.23772	6.82122	6.64842	6.33925	6.9001	6.74275	8.30404	9.85586	8.57471	8.41538	6.98731	9.08561	7.6574	6.64229	7.499	8.17931	8.31361	6.0871	6.93546	6.80585	9.43561	6.52771	4.81698	6.50606	6.57091	6.51966	6.93679	7.41165	5.62865	8.18296	6.19478	6.4694	5.65841	5.81519	5.7974	7.61449	9.28881	5.43071	6.97511	6.41066	6.9728
female	7.84528	7.18817	7.17212	6.43647	6.97706	7.45832	7.01692	7.15806	7.06516	6.56076	6.83852	5.95537	6.88928	6.52112	7.70412	9.54176	7.95746	8.2529	6.7554	8.55556	7.75765	7.05957	7.44017	7.94191	8.16781	6.63791	7.0474	6.71862	8.72526	6.4087	5.65654	6.68525	6.86518	6.56199	6.77226	7.24589	6.14876	8.19564	6.58449	5.89649	5.89304	5.86886	6.33868	7.41666	8.93649	5.58831	7.0675	6.76576	7.02685
male	7.83798	7.18756	6.81598	5.65157	6.98644	7.16641	7.14846	7.47338	6.71516	6.4158	6.66771	6.12586	7.01112	6.60492	7.89476	9.78825	8.419	8.42605	6.6395	9.02391	7.66082	6.83468	7.60459	7.99525	7.49524	6.05254	6.81826	6.74079	9.05326	6.56026	4.62693	6.55989	6.74367	6.39322	7.00291	7.24712	6.06887	8.16421	6.31229	7.20445	5.80549	5.75095	6.76164	7.31345	9.09274	5.44618	6.98768	6.27308	6.44679
female	7.69993	7.18752	6.72839	5.75856	6.97555	7.25783	6.94665	7.20277	6.98862	6.63072	6.68738	6.2153	6.91925	6.52724	7.60597	9.70325	8.08492	8.38619	6.88723	8.67415	7.63788	7.00222	7.17835	7.77243	8.43431	6.17605	6.83074	6.88677	9.04942	6.28961	4.72346	6.51898	6.8569	6.45604	6.8195	7.38986	5.72268	8.10799	6.50081	7.68828	5.84261	5.83284	6.46564	7.05293	8.71704	5.60105	7.09552	6.63019	6.63814
female	7.57297	7.18692	6.77387	6.01796	7.15006	7.46247	7.03248	6.5874	7.06152	6.72827	6.76153	6.21074	7.07712	6.60613	8.17505	10.005	8.3828	8.50957	7.04274	9.16174	7.69184	6.59745	7.20765	7.97332	8.1029	6.31944	6.81653	6.9369	9.34912	6.54774	4.83481	6.79537	6.69144	6.65603	6.97541	7.52861	5.65476	8.37589	6.33745	6.28202	5.68825	5.94418	6.13081	7.75014	9.09394	5.51081	7.01092	6.64138	6.11704
female	7.5872	7.18639	6.55843	5.63785	6.83708	7.60964	6.78959	6.85493	7.36647	6.61061	7.59063	6.50762	7.2214	6.81437	8.05509	10.0523	8.58251	8.57256	7.13397	9.14231	7.72194	6.72623	7.27538	8.17465	8.61792	6.35095	7.00789	6.76926	9.45611	6.64949	5.19683	6.81439	6.85323	6.51226	7.08859	7.47851	5.6146	8.40173	6.3929	6.14471	5.83576	5.9047	6.00154	7.43166	9.26185	5.67611	7.05565	6.48819	6.55623
female	7.49797	7.18608	6.6211	6.21323	7.22577	7.39904	6.72954	7.22049	7.28132	6.51954	6.30028	6.24623	6.94326	6.60122	8.30913	9.97017	8.68148	8.50847	6.89405	9.15135	7.91217	7.4559	7.04705	8.20672	9.11409	6.1126	6.85586	6.84538	9.58735	6.69529	4.77089	6.65107	6.56798	6.54084	7.23591	7.42325	5.74824	8.35018	6.581	6.0828	5.79174	5.94025	5.77274	7.7963	9.13642	5.48206	6.99908	6.30992	6.5121
female	7.53813	7.18547	6.76672	5.82353	7.13517	7.46764	6.90923	6.86954	7.39718	6.54445	8.06334	6.92627	6.87051	6.4786	7.99628	9.73111	8.29811	8.4042	6.97488	8.71894	7.64672	6.67633	7.65947	8.15013	7.98513	6.29607	6.88489	6.73372	9.13753	6.39262	4.77129	6.49786	7.36595	6.70751	6.66412	7.34495	6.02955	8.12166	6.32498	6.02735	5.48505	5.71359	6.32468	7.4587	8.86495	6.00314	6.72035	6.40296	6.9334
female	7.45228	7.18538	7.18817	5.62868	7.46699	7.44432	6.82024	7.05992	6.99047	6.59792	6.32413	6.20994	7.08755	6.59213	8.19263	9.92685	8.45518	8.34966	7.20052	9.03252	7.57574	6.5324	6.97756	8.03776	8.41976	6.03696	7.09897	6.63273	9.53415	6.45482	5.12662	6.65198	6.76158	6.62398	6.95504	7.51462	5.97672	8.3422	6.32122	6.55711	5.67792	5.70632	6.77399	7.71123	9.02384	5.50874	7.10285	6.76822	7.89055
male	7.70155	7.18513	6.88752	6.11503	7.21635	6.96884	7.52525	6.98459	6.77032	6.7005	6.79876	6.23124	6.74425	6.8165	8.24299	9.48994	8.48402	8.31839	6.6476	8.85526	7.82068	7.19923	7.27717	8.28268	7.89227	6.03536	6.64694	7.07062	9.10438	6.36362	4.58629	6.20163	6.27581	6.42914	7.39483	7.20709	5.76936	8.05748	6.66608	5.96459	5.42295	6.80639	6.14131	7.80594	8.99089	5.31227	7.38043	6.41182	6.54427
male	7.62717	7.18491	6.68657	6.95182	7.65251	7.41993	6.83193	7.37006	6.76424	6.5569	7.79726	6.44825	6.83273	6.77394	7.86466	9.63402	8.19374	8.2883	7.01118	8.67879	7.65459	7.18929	7.45922	7.85678	8.18746	6.30405	7.24916	6.59244	8.92746	6.37141	4.89454	6.47575	6.35472	6.41283	6.79564	7.30476	5.83248	8.0655	6.60138	6.1342	5.75921	5.76307	6.32316	7.31668	8.87799	5.83629	6.96411	7.17524	6.78842
female	7.58191	7.18434	7.18342	6.55094	7.03649	7.25849	7.23667	6.74685	7.37527	7.41476	7.23007	6.31373	6.88917	6.5103	8.03009	9.94238	8.388	8.42395	6.83515	8.97353	7.7806	6.95413	7.0116	7.89679	8.42671	6.17123	6.65527	7.00378	9.09334	6.63034	4.83244	6.77449	6.56189	6.33891	6.96345	7.41457	5.61672	8.27338	6.33921	6.22554	5.84098	5.72925	6.28234	7.61331	9.00208	5.81034	6.99431	6.30433	6.55853
female	7.51051	7.18346	6.72749	5.96314	7.08318	7.19847	6.80488	7.54845	6.61569	6.53867	6.88313	6.27457	6.94581	6.69301	8.14423	9.95212	8.44934	8.37971	6.91211	9.03761	7.82064	7.22778	6.86189	8.10874	8.48714	6.18686	6.83429	6.84353	9.35115	6.63994	4.92026	6.82672	6.58627	6.44779	7.20409	7.48626	5.65075	8.2881	6.52225	7.12548	5.68895	5.81521	5.82569	7.67826	9.12759	6.1391	6.97559	6.20045	6.36855
female	7.70738	7.18227	6.68642	5.44727	7.04413	7.39965	7.21818	7.24104	7.16177	6.61743	6.59516	6.08025	6.97512	6.56307	8.17621	9.96031	8.52294	8.62962	6.81822	9.0036	7.60975	6.53411	7.49555	8.28658	8.3918	6.34174	6.6443	7.10112	9.39863	6.66783	4.68585	6.66502	6.68995	6.4951	6.78371	7.39965	5.90598	8.25156	6.19302	5.93961	5.73817	5.8135	6.43142	7.75279	9.12718	5.4821	7.07967	6.43552	6.03657
male	7.60255	7.18183	6.8097	6.15881	7.20705	7.2134	7.32535	6.83675	7.15504	6.6522	6.57378	6.13777	6.91641	6.53612	7.92749	9.73929	8.16141	8.31824	7.00655	8.64254	7.78907	7.38605	7.10238	7.85737	8.49501	6.14673	7.03704	6.55378	9.37093	6.40313	4.8999	6.52592	6.7076	6.4873	6.77206	7.38879	5.55975	8.33274	6.95838	7.13856	5.77686	5.93638	7.19594	7.41876	8.80467	5.54853	7.16336	6.59927	6.63069
male	7.87158	7.18122	6.65098	5.46862	7.5013	7.36156	7.24602	7.33934	6.7301	6.48919	6.84438	6.11247	6.88324	6.62538	7.7406	9.75384	8.44616	8.2639	6.78475	8.79298	7.74711	6.38095	7.13	8.144	8.11897	6.07825	6.87954	6.59456	9.16717	6.48309	4.84763	6.52635	6.68303	6.34002	6.66009	7.37035	6.0573	8.21944	6.5921	6.94055	5.92398	5.90525	7.08083	7.54429	8.94297	5.71682	6.98249	6.95856	6.80449
female	6.96771	7.17996	6.86745	6.51497	7.22981	7.53858	6.77432	6.33786	6.96017	6.41311	6.63301	6.08488	6.49534	6.29994	8.13882	10.348	9.05477	8.34936	6.75153	9.62317	7.7113	7.30517	7.29321	8.06307	8.27861	6.15871	7.03546	6.70065	9.59314	6.6998	4.6879	6.25585	6.55239	5.96948	6.68039	7.25818	5.90144	8.32275	6.87326	6.50819	5.56861	5.68871	6.7544	7.53216	9.61524	5.76219	6.75811	6.53897	6.847
male	7.78398	7.17846	6.63894	5.82614	7.45306	7.50264	6.88652	7.18887	6.89518	6.74009	6.93692	6.69901	6.85459	6.71693	8.19128	9.90582	8.55873	8.4258	6.89875	8.93518	7.68038	6.55336	7.20862	8.11091	8.38212	6.03406	6.80368	6.74141	9.20367	6.55623	5.04653	6.54503	6.84466	6.35833	7.20168	7.45796	5.81393	8.16778	6.10432	6.26793	5.62515	5.9242	6.65521	7.48619	9.08744	5.51719	6.91045	6.59582	6.33848
female	7.46906	7.17486	6.56465	7.65113	7.25874	7.47517	6.69992	6.91975	7.16377	6.57012	6.86335	6.23057	6.97499	6.4765	7.98894	9.84107	8.4202	8.37249	6.89284	8.91137	7.62818	7.10158	6.86923	7.9945	8.47592	6.35295	6.88754	6.6905	9.34551	6.69781	4.83433	6.65028	6.64755	6.43043	6.90808	7.49791	6.19223	8.26124	6.60703	6.49797	5.77551	5.82341	6.31111	7.77505	8.95829	5.39684	6.94886	6.2146	6.69743
female	7.81686	7.17405	6.81565	5.46786	6.84686	7.6966	7.04804	7.07816	7.08644	6.58877	7.17694	6.10133	6.98445	6.6019	7.92145	9.72541	8.31135	8.35197	6.97245	8.79229	7.63025	6.46412	7.41835	7.85769	8.2505	6.19942	6.91067	6.73774	8.99046	6.54971	4.8352	7.60803	6.69072	6.50112	6.83228	7.44847	5.83371	8.19904	6.22465	5.82816	5.74072	5.82019	6.07887	7.33009	8.83961	5.39755	7.0218	6.50962	6.61467
female	7.7215	7.17383	6.56993	5.73195	6.92494	7.30659	7.34162	7.14027	6.89934	6.8293	6.93833	6.0939	6.84909	6.58687	7.88296	9.47583	8.20491	8.43354	6.72031	8.58971	7.63833	6.75247	7.37695	8.00238	8.18398	6.52763	6.96887	6.68331	9.11654	6.21251	5.18626	6.39029	6.55416	6.44942	6.73243	7.2448	5.802	8.01394	6.32309	6.71791	5.69189	6.15609	6.72094	7.75386	8.93863	5.47037	7.04769	6.55499	6.65876
female	7.58175	7.17359	6.86757	5.71946	7.11418	7.38681	6.88599	7.0258	7.00738	6.58402	6.39412	6.50259	7.00556	6.53484	8.16423	10.1144	8.81488	8.6751	6.89654	9.22923	7.69783	6.59828	6.94143	8.17962	8.53449	6.34848	6.89692	6.90056	9.71803	6.76488	4.77657	6.70993	6.6569	6.44616	7.06932	7.43143	5.45581	8.24154	6.26239	6.98659	5.87509	5.8963	5.97779	7.65824	9.2364	5.57859	6.9459	6.35315	6.26188
male	7.48447	7.17202	6.51208	6.02723	7.04623	7.57134	7.2442	7.16035	7.35156	6.66435	6.41633	6.25227	7.22709	6.55157	7.74781	9.68247	8.01308	8.03893	6.94973	8.43927	7.80871	7.32783	7.36782	7.70137	8.55201	6.23576	6.83876	6.70702	9.05196	6.45174	5.33826	6.62347	6.72769	6.3961	7.12643	7.4463	6.15145	8.35003	6.8788	7.15915	6.59028	6.02566	6.46897	7.37282	8.81986	5.57807	7.15785	6.42661	6.84134
male	7.40002	7.17058	6.74754	6.56393	7.03054	7.32247	6.72325	6.70138	7.19938	6.93088	7.25707	6.1382	6.96667	6.60578	7.88641	9.78595	7.93989	8.06946	6.74438	8.54469	7.83004	7.56526	7.89889	7.68609	8.39336	6.32706	6.85528	6.85213	9.14505	6.56547	5.23913	6.55854	6.58885	6.57798	6.78663	7.4772	5.96611	8.02692	7.11055	6.29513	5.88301	5.88296	6.20954	7.40213	8.67527	5.84272	6.98853	6.39608	6.47665
male	7.85436	7.1705	6.69811	6.53556	7.4686	7.14174	7.0878	7.28716	6.99057	6.53265	6.75189	6.29023	7.55143	6.86795	7.66777	9.57393	8.28534	8.23873	6.69747	8.67074	7.76294	7.23032	7.55307	7.8992	7.97158	6.15337	6.86306	6.69447	9.15961	6.42496	4.74239	6.49795	6.59861	6.33519	6.80113	7.52945	6.20252	8.06306	6.89506	6.1792	5.8476	5.8107	6.12456	7.2643	9.03702	5.49849	7.07307	6.24751	6.65514
male	8.20681	7.1694	7.52527	5.58457	7.86428	6.78724	7.61418	6.58713	6.5846	6.48711	5.78123	6.57863	6.44867	7.84941	8.06783	9.43925	8.4322	8.89759	6.47945	8.93336	8.13899	7.42183	7.88972	8.37638	7.95752	5.70932	6.71022	6.99962	8.76081	6.80708	4.53391	6.09816	6.16054	6.15491	6.96504	7.18226	6.55341	8.02148	6.06111	5.26859	5.37223	5.60495	5.77311	7.45534	9.01311	5.0616	7.50951	6.58206	6.77856
female	7.48272	7.1682	6.63282	5.37121	6.72378	7.50563	7.67796	7.39678	6.94298	6.58785	6.60179	6.20266	7.03569	6.54723	8.13866	10.1158	8.71019	8.72193	6.99958	9.17501	7.57935	6.27398	7.16033	8.12594	8.42344	6.29654	6.86089	7.06616	9.63297	6.64287	4.87289	6.71019	6.67981	6.52224	7.09235	7.42224	6.19976	8.30223	6.12474	6.58338	5.90998	5.82244	5.84148	7.47117	9.2883	5.63452	6.75917	6.37767	6.15198
male	7.56824	7.16747	6.55993	5.87203	7.0674	7.32884	6.89571	6.63486	7.01754	7.40415	7.80599	6.28135	6.89894	6.54626	7.93173	9.81563	8.29661	8.08393	7.29774	8.75776	7.62108	6.69345	7.29189	8.08735	8.6173	6.31391	6.93204	6.66832	9.12181	6.42391	5.14257	6.88734	6.75575	6.66113	6.79949	7.35377	6.31683	8.30996	6.35903	6.79397	5.85098	5.80043	6.56524	7.41182	8.95496	5.3736	6.91066	6.48261	6.56047
male	7.63277	7.16746	6.5407	6.9294	7.04673	7.16	6.87951	7.42515	6.84787	6.58963	6.55601	6.11871	6.84149	6.63035	8.12649	9.69813	8.33101	8.31996	6.94944	8.44593	7.78183	7.20481	7.30207	7.97961	8.1528	6.13637	6.93472	6.89888	9.06057	6.57668	4.58745	6.60091	6.56509	6.39352	7.01103	7.34482	5.64817	8.17825	6.7915	7.78151	5.87494	5.89483	6.20992	7.37489	9.06044	5.41634	7.00776	6.48496	6.71733
male	7.56338	7.1671	7.98954	5.79258	7.0483	7.56363	6.87432	7.32426	7.45523	6.63528	6.80272	6.0501	6.92062	6.57049	8.72498	10.0466	8.48191	8.45566	7.08155	9.1527	7.69659	6.88649	7.58276	8.07372	8.41496	6.11364	6.9864	6.92876	9.01942	6.55044	4.84341	6.87047	6.49428	6.60379	7.28639	7.33326	5.66696	8.14075	6.34711	6.96358	5.69357	5.84278	6.36441	7.54557	9.07938	5.44752	6.90387	6.318	7.24619
female	7.46027	7.16705	6.67464	5.9367	7.11686	7.15235	6.90532	6.9145	7.26974	6.54151	6.80864	6.27556	6.88876	6.61252	7.87573	9.70029	8.13457	8.2241	6.89486	8.81458	7.5995	6.95773	7.20329	7.79466	8.23428	6.16392	6.94252	6.9089	9.04717	6.48233	5.63268	6.46276	6.77328	6.46737	6.69041	7.20407	5.95313	8.32087	6.58437	7.22501	5.6843	5.84145	6.53812	7.61477	8.75914	5.3817	7.03148	6.40001	7.68817
male	7.60975	7.1655	6.71234	5.99606	7.98035	7.31987	7.20635	7.3108	6.94406	6.85123	6.8774	6.07263	6.9558	6.75111	7.89716	9.56144	7.98351	8.12503	7.06527	8.54652	7.79338	7.2415	7.40522	7.83865	8.48764	6.16859	6.80941	6.64742	8.97301	6.36426	4.70373	6.74791	6.84109	6.49595	6.93181	7.49309	6.26994	8.28498	6.89348	6.3359	5.72726	5.98002	6.13449	7.58587	8.46561	5.73022	7.08987	6.52416	6.66853
male	7.61954	7.16537	6.80657	6.09313	7.11338	7.13638	7.38743	7.25073	6.93321	6.52096	6.83292	6.07334	7.00804	6.52602	7.85387	9.89464	8.33593	8.30714	6.93194	8.79797	7.76805	7.33871	7.41835	8.06726	8.42959	6.17271	6.97022	6.77696	9.1544	6.82304	5.07447	6.61368	6.53388	6.53766	7.04769	7.32376	5.59816	8.11513	6.82983	6.87793	6.06774	6.10759	6.48069	7.24614	9.0504	5.64235	7.06061	6.32746	6.5172
male	7.40839	7.16469	6.84266	6.18504	7.10822	7.09867	6.83374	6.89744	6.9524	6.5628	7.01218	6.37749	6.86624	6.7193	7.81654	9.59581	8.17165	8.12381	6.7932	8.76732	7.67581	7.10397	7.34668	8.02062	8.22121	6.20142	6.75106	6.64092	8.74731	6.49982	5.05394	6.55935	6.72277	6.37412	7.03368	7.24682	5.75373	7.89339	6.6461	7.16855	5.79679	5.82896	6.26097	7.37405	9.01613	5.69271	7.35046	6.48613	6.48583
female	7.55896	7.16341	6.66919	5.57308	7.10433	7.29116	7.00151	6.88115	7.20264	6.75443	6.80692	6.24572	7.07399	6.67173	7.94929	9.86365	8.3391	8.29811	7.03357	8.82797	7.7286	6.79429	7.48368	8.04317	8.36379	6.34105	6.82358	6.78163	9.51088	6.63964	4.87085	6.70485	6.70288	6.47425	6.86374	7.37421	6.4129	8.22666	6.31754	5.46774	5.91897	5.85879	6.51942	7.33578	9.05575	5.69753	6.94115	6.43533	6.54928
female	7.37196	7.16284	6.5962	5.76403	7.30223	7.4219	6.99759	6.95995	6.89421	6.74179	6.85914	6.25528	6.91099	6.86354	8.39704	9.87804	8.5215	8.36942	6.7941	9.08991	7.62573	6.91568	7.3588	8.24594	8.23307	5.99519	6.69331	6.78833	9.42197	6.64875	4.98091	6.6183	6.80105	6.83256	7.0479	7.23836	5.69233	8.19583	6.36277	5.89278	5.7942	5.81059	6.35362	7.67516	9.05246	6.10909	7.047	6.22764	6.73031
female	7.45344	7.16197	7.19358	6.00512	7.74115	7.84419	6.82209	6.54012	7.49121	6.56477	7.20682	6.31822	7.0205	6.61665	7.92612	9.82923	8.31947	8.28407	7.02473	8.77598	7.64228	6.33711	7.42835	8.36718	8.55998	6.14265	6.87806	6.68313	8.96352	6.4776	5.48045	6.59376	6.83429	6.76864	7.05408	7.57056	5.95139	8.43721	6.20351	6.98328	5.79062	5.9315	7.64163	7.39317	8.70856	5.51976	7.6204	6.51932	6.53772
female	7.37038	7.16187	6.78757	6.18041	7.82784	7.30619	7.72027	7.04822	6.95317	6.78403	6.77478	6.3854	6.79967	6.46394	7.89689	9.75275	8.33361	8.26544	7.07674	8.89953	7.68264	6.87055	7.09415	8.36329	8.42979	6.03427	6.75936	6.98256	9.03383	6.51796	5.66651	6.51871	6.79468	6.40744	7.26234	7.2569	6.19598	8.18622	6.31035	6.52323	5.79344	5.87995	7.19843	7.40304	8.83791	5.86367	7.68423	6.30456	7.44439
male	7.59086	7.161	6.71384	6.03794	7.21099	7.45197	7.16469	7.04886	7.37963	6.95925	7.02571	6.29532	6.83173	6.42447	7.84766	9.81264	8.09714	8.15832	6.86945	8.83711	8.18523	7.18611	7.53	8.07106	8.1006	6.27665	6.78104	6.71868	8.99128	6.50934	5.54435	6.54105	6.65901	6.16129	6.81552	7.22212	5.82256	8.14545	6.44018	6.07016	5.87138	5.89373	7.01566	7.49321	8.92869	5.5259	6.97756	6.51575	6.79614
female	7.68334	7.16033	6.58563	5.42251	7.40907	7.60115	7.27707	7.34032	6.56877	6.75276	7.27098	6.29573	6.87464	6.69566	8.08171	9.81852	8.56716	8.35129	7.05545	8.99274	7.64015	6.35093	6.86068	8.0191	8.31289	6.0616	6.81983	6.62021	9.31854	6.41681	5.02853	6.5825	6.47452	6.58315	7.10435	7.18047	5.83586	8.20334	6.05772	6.81793	5.77712	5.79175	6.25236	7.51809	9.21525	5.38918	6.91826	6.40555	6.65996
female	7.4366	7.16013	6.72038	6.06332	7.51997	6.72193	6.88569	6.78547	6.44436	6.47322	6.7849	6.08429	6.62864	6.62873	7.81703	9.33074	8.32175	8.20037	6.64254	8.54518	7.72056	6.86949	7.19625	7.99571	7.73749	6.1981	6.69678	7.02559	8.55244	6.80879	5.19901	6.65676	6.25068	6.28655	7.09625	7.48349	6.80858	7.89045	6.56906	7.78203	6.39566	5.65278	6.66048	7.45789	8.56999	5.84201	6.95599	6.8022	6.65252
male	7.63787	7.16007	6.5719	6.2475	7.0361	7.09342	7.26319	6.84667	7.23503	6.93716	6.99206	6.09573	6.92963	6.61899	7.97618	9.75431	8.44003	8.40918	6.80769	8.88089	7.82317	7.29051	7.53809	7.99077	8.10427	6.10634	6.75006	6.77213	9.40085	6.45619	4.92378	6.4021	6.56307	6.3669	6.72274	7.41708	5.88365	7.98812	6.99066	6.58046	5.69484	5.88489	7.87882	7.61818	9.14134	5.45882	6.9726	6.93727	6.95001
female	7.5539	7.15961	6.52228	5.44515	7.16253	7.64726	6.87533	6.50065	7.53439	6.64676	7.06611	6.2549	7.1219	6.52973	8.10209	9.99742	8.38292	8.44303	7.07666	8.81755	7.67442	6.52892	7.33276	7.97587	8.55604	6.29166	6.81123	6.64498	9.62427	6.46577	4.96897	6.68747	6.81204	6.54627	6.81296	7.47218	6.21705	8.45222	6.28443	6.31964	5.78644	5.84238	6.10287	7.59062	9.04569	5.53967	6.99781	6.43973	6.16785
female	7.75223	7.15942	6.63138	5.71725	7.11717	7.27534	7.13629	7.39804	7.34817	6.51397	6.89699	6.18898	6.90526	6.65549	7.89063	9.72856	8.44398	8.3534	6.76948	8.96951	7.58368	6.33938	7.46444	8.09689	8.18323	6.07532	6.77501	6.78576	9.24784	6.50621	5.06198	6.49243	6.77624	6.45653	6.73888	7.34798	5.92019	8.13018	6.07727	7.05264	5.65187	5.64788	6.11391	7.30095	9.08428	5.47785	6.81412	6.45459	6.33937
male	7.7306	7.1588	6.87959	6.08969	7.29574	7.47049	7.10193	7.11287	7.20579	6.61064	6.45683	6.21694	6.91157	6.5597	7.87121	9.70193	8.22682	8.31016	6.71464	8.61452	7.78926	6.97915	7.1365	7.92354	8.08663	6.20046	6.97446	6.8065	8.91384	6.7953	4.77968	6.66312	6.6922	6.36196	7.00124	7.41291	5.81033	8.06298	6.29685	5.76445	6.10284	5.99146	5.91395	7.43331	8.76907	5.43455	6.925	6.31081	6.46725
female	7.39606	7.15874	6.69486	5.84365	6.89657	7.37643	6.81118	6.69947	7.88352	6.58525	6.83937	6.31774	6.98998	6.52434	7.82332	9.82203	8.33545	8.29546	6.90318	8.7935	7.64372	7.02964	7.06019	7.89503	8.4202	6.15976	6.69004	7.13555	9.02634	6.62785	4.9536	6.65617	6.59726	6.47121	6.85662	7.37913	6.32439	8.23699	6.73359	6.74742	5.95784	6.02663	5.95715	7.451	8.83617	5.62471	7.06175	6.3235	6.7422
male	7.34571	7.15777	7.17827	5.19614	7.85066	7.12952	7.81164	7.11624	6.73303	6.63677	6.20359	6.39253	7.0619	8.08586	7.51324	9.42066	7.68376	7.84415	6.74477	8.37716	7.69767	6.80923	7.21452	7.5508	7.71006	6.42477	6.77783	6.37148	8.82606	7.52066	5.44937	6.97938	6.71689	6.64372	6.72629	7.45935	5.95601	7.78883	6.63154	6.97137	7.0938	5.84419	6.33914	6.8819	8.40794	6.54873	7.03679	6.55994	7.03394
male	7.7809	7.15557	6.58553	5.70857	7.0781	7.31798	6.93149	7.29219	7.18119	6.69451	6.91389	6.53692	7.0464	6.58224	7.70608	9.75591	8.29567	8.31962	6.86962	8.79828	7.68456	6.8214	7.24679	7.95957	8.26536	6.26122	7.06253	6.46454	8.85897	6.43455	4.77872	6.55303	6.63441	6.49834	6.70958	7.39585	5.76733	8.10122	6.25523	5.87082	6.7396	5.85901	6.04763	7.20574	8.9511	5.44985	7.1251	6.41107	6.68746
female	7.55154	7.15399	7.15498	5.72597	7.1513	7.55525	6.92886	7.83419	7.18022	7.36593	6.99767	6.09826	7.22786	6.54612	7.94194	9.95367	8.29803	8.35717	6.87625	8.99656	7.79696	6.70931	7.45863	7.792	8.49562	6.08016	6.85702	6.68303	9.14733	6.57938	4.67135	6.74296	6.82191	6.48408	7.01089	7.51655	5.61756	8.39067	6.63091	5.934	6.04478	5.90858	7.54427	7.43831	9.02916	5.50909	7.0392	6.21695	6.40203
female	7.46354	7.15365	6.6113	6.09188	6.94441	7.55601	6.73419	6.64737	7.27822	6.60332	6.47593	6.19706	7.10597	6.74623	8.00904	9.85714	8.23696	8.32505	7.1181	8.98887	7.73812	7.21241	7.41309	7.98956	8.42191	6.17153	6.75559	6.74155	9.31474	6.51269	4.71193	6.53259	6.74962	6.42855	6.93415	7.35472	5.5819	8.33462	6.85736	6.34829	5.67452	5.83646	6.21592	7.86621	8.88331	5.52394	6.95486	6.80158	6.297
female	7.55911	7.15354	7.03045	5.45711	6.86581	7.3929	7.06528	6.71823	7.25941	6.64202	6.85203	6.26157	6.983	6.66565	7.95922	9.88916	8.25937	8.28594	7.02129	8.82927	7.69922	6.49937	7.13531	7.93419	8.56497	6.18279	6.83596	6.71856	9.32002	6.45191	4.91184	6.50815	6.83997	6.49717	6.69404	7.41869	5.78653	8.37623	6.31277	5.84774	5.73212	5.8771	5.92265	7.36657	9.0135	5.48358	6.9716	6.47348	6.75123
female	7.3629	7.15335	6.56656	5.40733	6.9195	7.33071	7.16005	6.54651	7.05597	6.70307	6.56294	6.12234	6.97472	6.49611	8.13027	10.0233	8.43846	8.40831	6.97553	8.99406	7.60935	6.47527	6.9586	8.08922	8.3811	6.35699	6.84299	6.71437	9.408	6.55968	4.97485	6.81679	6.74429	6.58082	6.86442	7.43083	5.99687	8.39091	6.27877	6.40135	5.71526	5.83925	5.74667	7.65885	8.98278	5.57456	6.87859	6.4212	7.07505
female	7.62403	7.15301	6.56362	5.25503	6.93688	7.372	7.15594	6.97141	7.08111	6.76773	6.68	6.22833	6.99427	6.6481	7.94297	9.84506	8.36311	8.42701	7.02259	8.82536	7.6661	6.49865	7.3078	8.12123	8.39237	6.19423	6.97422	6.63312	9.33683	6.43127	4.69227	6.68283	6.66126	6.53867	6.76289	7.36948	5.80814	8.25042	6.24328	5.96298	5.86815	5.89522	6.90785	7.22576	9.11138	5.53996	6.93485	6.46858	6.48272
male	7.66864	7.1519	6.75335	5.6718	7.19927	7.40493	6.83755	6.68903	6.85057	7.08416	6.62957	6.56897	6.99076	6.81512	8.10023	10.0286	8.5797	8.50978	7.08873	9.07584	7.65373	6.52545	7.21666	8.1771	8.39053	6.18807	6.85024	6.70739	9.13097	6.65953	5.23289	6.63329	6.66056	6.58174	7.07489	7.36156	5.72151	8.33993	6.17229	5.67799	5.75043	5.85304	6.37632	7.55772	9.22778	5.5426	6.91464	6.39636	6.74717
female	7.66578	7.15168	6.58647	5.54403	7.09008	7.82369	6.98175	6.86512	7.20401	6.62369	6.78211	6.53034	6.98668	6.56209	8.02993	9.8769	8.51054	8.57765	6.949	8.84484	7.70892	6.94136	7.30425	8.18984	8.42957	6.33015	6.8942	6.87182	9.32241	6.54974	4.631	6.71836	6.70074	6.40906	6.93448	7.53384	5.68516	8.36864	6.35841	5.80398	6.16663	5.79055	6.06393	7.46344	9.1114	5.73254	7.01049	6.42398	5.9676
female	7.73452	7.15026	6.60014	5.66801	6.90573	7.32097	7.06042	7.18217	7.29481	6.72187	6.59572	6.28302	7.0382	6.65536	8.33637	9.97229	8.34027	8.4429	7.16417	9.03017	7.70506	6.66676	7.32185	7.97893	8.39294	6.11651	6.72923	6.67922	9.2561	6.60295	4.89466	6.66104	6.54946	6.519	6.89554	7.40506	6.06261	8.29925	6.3055	6.99242	5.67791	5.75448	7.2811	7.64189	8.972	5.53397	6.93741	6.34616	6.21347
female	7.67161	7.15007	7.78404	5.65902	7.23526	7.31794	6.95727	7.06473	7.01936	6.45228	6.62522	6.23427	7.18764	6.60802	8.1935	9.79708	8.75487	8.51213	7.18311	9.13017	7.61565	6.76592	7.3767	8.23626	8.21097	6.21204	6.74612	6.68984	9.56278	6.54039	4.94885	6.48798	6.63008	6.61225	6.86973	7.33937	6.05993	8.08107	6.4354	5.80762	5.72642	5.85121	6.46282	7.63404	9.19034	5.33822	6.92368	6.84508	7.29495
female	7.48269	7.14928	7.07415	5.72912	7.18387	7.86425	6.82501	6.50074	7.10445	6.72434	6.94221	6.34272	7.04385	6.64399	8.08685	9.82131	8.17889	8.35773	7.30841	8.74852	7.62522	6.75743	7.10496	7.84193	8.45578	6.25339	6.86414	6.70823	9.32831	6.70572	4.63673	6.62245	6.77455	6.42722	6.71267	7.47314	5.64207	8.36033	6.21767	7.69033	5.96042	5.84079	6.15007	7.37427	8.86617	5.54043	7.02058	6.30632	6.69947
female	7.52516	7.14914	6.64414	5.91083	7.17174	7.136	6.86094	6.45539	6.89446	6.73272	6.56537	6.32702	6.87043	6.78101	8.22949	9.83449	8.42863	8.21461	6.93368	8.80823	7.75389	6.74553	7.18517	8.00254	8.34874	6.26072	6.97026	6.55888	9.39792	6.37938	5.29101	6.5214	6.5037	6.44263	6.94124	7.25823	6.17046	8.14816	6.27843	7.03275	5.67482	5.81587	6.55456	7.52503	8.92335	5.45115	7.07079	6.40943	6.82848
female	7.61624	7.14844	6.7142	5.46744	7.34345	7.36013	7.18093	6.74253	7.11257	6.71223	6.58396	6.131	6.93554	6.55701	7.97068	9.7346	8.39622	8.51742	6.83117	8.83658	7.67054	6.54093	7.11071	8.11846	8.20341	7.10138	6.93633	6.94914	9.30847	6.70835	4.67717	6.6528	6.64235	6.79846	6.83007	7.51387	6.13446	8.18119	6.2062	6.82855	6.03032	5.72929	6.60955	7.36062	9.0254	5.65888	6.95832	6.42775	6.52084
male	7.52158	7.14807	7.69246	6.22311	7.72528	7.24852	6.8863	6.82733	7.29429	6.55521	8.2415	6.2695	7.0036	6.45851	7.83348	9.79341	8.1852	8.32608	7.17309	8.69758	7.7954	7.27917	7.08238	7.85137	8.35827	6.23703	6.82491	6.6429	9.12392	6.35354	5.45974	6.67248	6.77461	6.4741	6.90232	7.47867	6.37078	8.29326	6.53615	6.57468	5.75697	5.89652	6.57279	7.21829	8.85642	5.55716	7.09076	6.42084	6.86709
female	7.57291	7.14781	6.81701	5.58807	7.68635	6.77664	6.7307	6.85594	7.30826	6.86339	6.64035	6.16952	7.11678	6.61596	8.06058	9.97733	8.25926	8.28463	6.89238	8.93795	7.7615	6.70379	7.54423	8.05199	8.59732	6.22118	6.85538	6.70525	9.27646	6.56474	4.95562	6.65891	7.24689	6.52006	6.83874	7.61477	5.81566	8.57713	6.37623	6.85296	5.67322	5.75436	6.30135	7.44962	8.95061	5.65392	6.98297	6.43148	7.30654
female	7.55647	7.14773	6.58273	6.35884	6.97168	7.314	6.84174	7.06354	6.95347	6.67467	6.66645	6.24711	7.01077	6.501	8.11024	10.0074	8.46121	8.45685	7.00715	9.02586	7.66999	6.51616	7.38837	8.20134	8.77102	6.09348	7.0091	6.60722	9.46727	6.63545	5.49498	6.72692	6.6501	6.55025	6.88928	7.43335	6.20002	8.45293	6.36788	7.23437	5.72481	5.92636	6.04571	7.63653	9.07857	5.51345	6.91023	6.47151	6.44672
female	7.57441	7.14755	6.6108	5.71903	7.32356	7.46408	7.37331	6.97611	7.30546	6.54897	6.52978	6.13342	6.87759	6.5103	8.12324	10.0847	8.55598	8.67118	6.80927	9.28109	7.69445	6.84171	7.3752	8.23091	8.60138	6.47903	6.8725	6.78697	9.47858	6.79034	4.8526	6.74918	6.63166	6.42474	7.11477	7.5807	5.72162	8.34326	6.51865	8.53778	5.74299	5.75173	6.05906	7.76805	9.19485	5.53946	6.97516	6.56994	6.7422
female	7.53311	7.14516	6.69118	5.53648	7.21209	7.6477	6.56492	7.51074	7.08851	6.79722	6.53974	6.39813	6.98941	6.56974	8.08301	10.0653	8.4312	8.36174	7.00021	9.0542	7.70895	6.50484	7.27293	8.02741	8.38983	6.20808	6.81069	6.91764	9.2117	6.60823	5.59012	6.77423	7.57974	6.42221	7.09385	7.8118	5.93051	8.64127	6.35407	6.17692	5.80437	5.84797	6.83749	7.65827	9.08545	5.59064	6.91179	6.25845	6.51202
female	7.56197	7.1447	6.72527	5.89342	7.13439	7.32132	6.73584	7.07961	7.2663	6.62138	6.89006	6.186	7.00402	6.65087	8.19744	10.1192	8.32352	8.37487	7.16608	9.15719	7.74061	6.7943	7.02238	8.10817	8.77942	8.07135	6.73981	6.83082	9.49628	6.76301	4.6831	7.16403	6.66333	6.4055	7.01396	7.48428	5.70676	8.46652	6.45594	7.53828	5.7415	5.9604	5.92299	7.77441	9.04041	5.54584	6.85132	6.23546	6.1685
female	7.49992	7.14421	6.90894	5.64673	7.67042	8.01783	6.83281	7.03335	7.1485	6.61755	6.89147	6.21948	7.14466	6.55546	8.30734	10.2173	8.81266	8.72805	6.97232	9.28892	7.68181	6.47362	7.02003	8.24391	8.51375	6.07527	6.70164	6.80894	9.87306	6.67675	4.94275	6.65141	6.66166	6.5334	6.98081	7.46526	5.83809	8.384	6.21315	6.41059	5.73084	5.79714	5.81259	7.88543	9.50858	5.48896	6.76169	6.20224	6.61202
female	7.45786	7.1433	6.6899	5.57826	7.36527	7.31212	7.06068	6.74155	7.30572	6.79003	7.14385	6.65861	7.00704	6.47567	8.43837	9.70138	7.84755	8.24098	7.344	8.5455	7.59263	6.73694	7.32192	7.74932	8.57902	6.21434	6.81214	6.74781	9.01376	6.50579	4.98023	6.65105	6.72257	6.43496	6.84696	7.47481	6.20102	8.47294	6.46778	7.41466	5.80122	5.853	6.42017	7.31599	8.67536	5.62478	6.86789	6.45931	7.7885
male	7.54549	7.14312	6.6267	5.37169	7.2281	7.03309	7.54161	6.91589	7.07096	6.61495	6.37407	6.15314	6.81319	6.75237	8.20912	9.80596	8.51404	8.45979	6.75582	8.96424	7.65049	6.96279	7.44224	8.10094	8.11509	5.96378	6.79921	6.57577	9.22249	6.72731	5.47926	6.57911	6.38513	6.48034	6.76542	7.21179	5.54681	8.10805	6.26266	6.50123	6.07844	5.79098	7.35792	7.58565	8.98474	5.71789	6.89749	6.24441	5.97461
male	7.57598	7.14285	6.93336	5.97255	7.45722	7.34263	6.81815	6.86082	7.12429	6.88441	6.83515	6.25074	7.165	6.62051	7.82029	9.79414	8.06377	8.26212	6.78674	8.6214	7.74197	7.13558	7.34757	8.00303	8.52635	6.19395	6.89158	6.82816	9.0637	6.50056	4.82694	6.61882	6.86512	6.55602	6.89088	7.53598	5.74386	8.26354	6.58759	6.20983	5.67168	5.8827	6.39223	7.60123	8.69856	5.51378	7.07543	6.66743	6.22811
male	7.74511	7.14275	6.68323	5.50846	7.26831	7.39505	7.29563	6.96656	6.88929	7.19564	6.4718	6.12394	6.91726	6.65977	7.95469	9.85884	8.36615	8.48481	6.95375	8.84568	7.60906	6.78192	7.42706	8.03929	8.48701	6.09158	6.9391	6.65287	9.36066	6.4836	6.10119	6.42121	6.734	6.5889	6.69768	7.34642	5.98036	8.34869	6.16696	5.74136	5.76175	5.86156	6.04603	7.31347	8.92749	5.4363	6.99406	6.24561	6.7893
male	7.83994	7.14197	6.68595	5.92823	6.70438	7.29037	6.99833	7.18493	6.99186	6.62455	7.10867	6.2317	6.88937	6.51036	7.86154	9.4905	8.04805	8.34952	6.93863	8.54963	7.66761	6.54647	7.37271	7.96064	8.18348	6.00758	7.07068	6.68343	8.72111	6.31344	4.81485	6.55305	6.98922	6.59191	6.76272	7.4492	5.74206	8.33043	6.26697	7.02364	5.74212	5.8069	6.41067	7.60486	8.76165	5.54747	7.38662	6.62757	7.19586
male	7.86977	7.14148	6.93514	5.56173	7.38201	6.94126	7.01416	7.30831	7.01851	6.5895	6.37296	6.12313	7.13279	6.83651	8.17443	9.84986	8.57268	8.65679	6.9986	8.85918	7.81477	6.62781	7.4568	8.31021	8.2196	5.99862	6.69692	6.94922	9.41895	6.45968	8.10958	6.64586	6.34434	6.34121	6.93089	7.3482	5.90234	8.1884	6.12789	5.4804	5.61587	5.75844	6.14627	7.47279	8.82189	5.35971	7.05725	6.31779	5.9257
male	7.84758	7.14032	6.87336	5.56094	7.3829	7.3817	7.00839	6.8281	7.1682	6.67999	6.82766	6.3542	7.0323	6.58034	7.96919	9.57385	7.93225	8.28608	6.83818	8.49956	7.55504	6.469	7.07232	7.85401	8.41012	6.0422	6.93672	6.58997	8.96254	6.45197	4.99814	6.55873	7.03943	6.54407	6.74692	7.34143	6.21498	7.97654	6.2539	6.57213	5.68539	5.91769	6.51512	7.31118	8.65562	5.46111	6.95322	6.36066	7.47585
male	7.54302	7.14021	6.68184	6.18485	7.87252	7.19441	7.29029	7.7298	7.52988	6.74023	6.35309	6.25247	6.94819	6.79148	7.85781	9.81575	8.33084	8.01466	6.92921	8.89331	7.85271	7.5586	7.33172	7.99406	8.79862	6.19838	7.36523	6.53932	9.2229	6.38815	4.74293	6.5141	6.79729	6.55023	6.99892	7.41913	5.57589	8.13141	6.81287	7.33423	5.57303	5.81175	5.73152	7.33486	8.92808	5.49896	7.19863	6.3123	6.12549
female	7.65395	7.13935	6.71968	5.87509	7.07933	7.14568	6.80355	6.89166	6.95181	6.90295	6.44877	6.10202	7.47404	6.55895	8.13786	9.8816	8.6857	8.64223	6.50551	9.1104	7.72587	6.9789	7.40149	8.22884	8.21783	6.13829	6.80654	6.84174	9.62751	6.54858	4.77607	6.68853	6.32236	6.41911	6.84525	7.25785	6.3003	8.06028	6.43247	6.33745	5.67829	5.84593	7.86442	8.06307	9.23797	5.44056	7.06808	6.50879	6.36372
female	7.51716	7.13703	6.67302	5.97522	7.29914	8.66755	7.51769	7.35255	6.62653	6.49363	6.37043	6.70244	7.0048	6.55471	8.39306	9.74459	8.45964	8.24978	7.24621	8.83189	7.5554	6.31172	7.18964	7.89931	8.00042	6.05501	6.8521	7.27859	9.27159	6.42838	5.02502	6.26856	6.93277	6.47392	6.7555	7.54254	6.79608	8.24539	6.03768	5.76538	5.48271	6.25133	6.72828	7.59165	8.92693	5.37549	6.95669	6.46015	7.11317
male	7.56941	7.136	6.85583	6.75256	7.18836	7.32138	6.90155	7.99317	7.05534	6.63061	7.01065	6.20636	6.92525	6.55663	7.98789	9.75219	8.35753	8.18486	7.07944	8.73251	7.92009	7.39529	7.45239	7.93137	8.2416	6.30707	6.81128	6.8972	9.19687	6.24072	4.76075	6.31562	6.77327	6.57772	6.67829	7.27897	6.68172	8.31544	6.35239	6.53133	5.49424	5.81797	6.22531	7.43209	8.91338	5.53276	7.27086	6.545	6.29472
female	7.76652	7.13521	6.7024	5.27078	7.19616	7.44546	6.81115	7.21186	6.97004	6.6689	6.38358	6.4123	6.98368	6.68758	8.21381	9.9695	8.73268	8.60072	7.01332	9.08591	7.62975	6.43515	7.17665	8.1716	8.26882	6.24708	6.88566	6.90884	9.48294	6.71882	4.64906	6.72545	6.68632	6.49556	7.156	7.55687	5.78915	8.21844	6.20007	5.84134	5.89898	5.81701	5.45805	7.69441	9.17336	5.32635	7.09655	6.48006	6.58876
male	7.72942	7.13514	6.69267	5.60649	6.8519	7.34379	7.11598	7.30243	6.90167	6.70095	7.91396	6.47721	6.93167	6.68371	7.78884	9.77592	8.26856	8.33394	6.80845	8.91532	7.58149	6.59822	7.0363	7.88054	8.2107	6.30662	6.89216	6.71602	9.21277	6.85427	4.9347	6.78826	6.6722	6.48615	6.9956	7.49077	5.61601	8.16204	6.14251	5.68014	6.2048	5.82455	5.79613	7.31844	9.07142	5.9355	6.95042	6.19568	6.27386
female	7.66745	7.13463	6.54414	5.68886	7.16085	7.68564	6.95605	7.30085	7.33187	6.66044	6.7726	6.26377	7.11335	6.59628	8.13465	9.95226	8.48791	8.51166	7.08038	9.08546	7.62727	6.89091	7.22368	7.94945	8.66662	6.25301	6.92389	6.71649	9.16861	6.76587	4.66096	6.62475	7.06373	6.46701	8.05966	7.52732	5.76126	8.46687	6.48357	5.49301	5.82279	5.87744	6.03892	7.44112	9.13269	5.83827	6.99484	6.26598	6.38495
male	7.70242	7.13455	6.8726	5.79829	7.22858	7.35052	7.01528	6.75299	7.10475	6.74729	6.87274	6.2801	7.19375	6.68113	7.71627	9.88289	8.40913	8.41507	6.97415	8.82255	7.73506	6.75201	7.25325	8.05432	8.35216	6.23828	6.9509	6.76638	9.05533	6.35084	4.87567	6.67444	6.87679	6.49113	6.79153	7.39415	5.63926	8.37904	7.26733	5.89787	5.73777	5.82786	6.41402	7.30948	9.01254	5.49957	7.13309	6.3124	6.69397
male	7.848	7.13437	7.53094	5.74168	7.49761	7.15681	6.91044	7.31922	6.99844	6.9793	6.87065	6.09169	6.67524	6.98373	7.76904	9.57721	8.2669	8.34706	6.55379	8.71752	7.55922	6.58567	7.46788	8.19192	8.09111	6.13743	7.01472	6.82887	8.91738	6.31777	6.42799	6.56477	6.54723	6.43764	6.90615	7.06895	6.63315	7.93348	6.22593	7.05297	5.59556	6.02947	5.96638	6.96131	8.86257	5.40299	6.99331	6.32264	6.9065
female	7.64099	7.13428	6.6126	6.48024	7.33614	7.2961	6.80982	6.93509	6.95023	6.68764	6.71689	6.20062	7.00677	6.63921	8.16823	9.9884	8.6935	8.60147	6.80426	9.05861	7.67407	7.03578	7.09219	8.21927	8.48769	6.18356	6.93715	6.76131	9.42295	6.63535	4.72226	6.79416	6.7553	6.6201	7.0032	7.40293	5.84744	8.41641	6.35811	6.6899	5.69439	5.8299	6.72891	7.43435	9.27023	5.39398	6.99526	6.53865	6.55647
male	7.73338	7.13287	6.83651	5.96635	7.07306	7.17929	6.90895	7.05511	7.13703	6.83726	6.66855	6.33561	6.93675	6.57707	8.01242	9.82389	8.52001	8.52778	6.85663	8.96195	7.80558	7.19634	7.25137	8.14508	8.24208	6.18356	6.79141	6.80165	9.20756	6.58365	4.52966	6.5468	6.40692	6.50407	6.99552	7.30457	5.64682	8.09271	6.66996	6.56164	5.7491	5.85106	6.26495	7.57241	9.01535	5.37778	7.1226	6.81249	6.26926
male	7.81105	7.1319	6.91014	5.60193	7.55585	7.29757	7.26197	7.25299	6.92879	6.58539	6.54324	6.269	6.88501	6.58669	7.95775	9.67174	7.9417	8.15168	6.68416	8.60699	7.62773	6.7743	7.7033	7.91888	8.34464	6.19814	6.7428	6.94756	8.93815	6.43363	5.09164	6.65414	6.51781	6.58269	6.92136	7.36046	5.70805	8.1887	6.27685	7.69108	6.07632	5.79389	7.40804	7.75019	8.7834	5.48792	6.96161	6.31901	6.74602
male	7.90383	7.13162	6.5889	5.66989	6.77495	7.47718	6.87275	7.27315	7.01928	6.63876	6.46806	6.23905	7.03456	6.64352	8.07447	10.1003	8.56017	8.48874	7.00282	9.24746	7.75627	6.50157	7.52489	8.07698	8.40433	6.26983	6.89044	6.7861	9.36654	6.63493	6.28425	6.80419	6.84428	6.56139	7.14104	7.47726	5.55326	8.52377	6.29576	5.67805	5.84094	5.91271	5.71352	7.47002	9.20991	5.62062	6.95382	6.31575	6.19333
male	8.08823	7.13152	6.96373	5.73968	6.87229	7.51979	7.20596	7.76437	6.83332	6.61739	6.79271	6.18885	6.86391	6.63854	7.9064	9.75861	8.24763	8.41553	6.76631	8.75988	7.81481	6.5793	7.96521	8.07049	8.15593	6.05783	6.9089	6.82687	9.02761	6.46718	4.78697	6.80399	6.88598	6.59226	6.78198	7.41647	5.88904	8.17885	6.16792	5.68581	5.73486	6.01273	5.7308	7.23268	9.00814	5.5504	7.11679	6.30331	6.41117
female	7.53617	7.12931	6.45708	6.99453	7.2062	7.14117	7.42166	7.03748	6.89756	6.70427	6.67115	6.17683	6.89674	6.66998	8.16752	9.79988	8.4292	8.43732	7.12714	8.90057	7.63688	6.87755	7.0896	8.19063	8.23652	6.21904	6.81836	6.76526	9.10772	6.59822	4.54642	6.65704	6.52368	6.28115	6.89133	7.72606	5.90182	8.10633	6.31135	6.41653	5.77211	5.91584	6.56423	7.45427	8.90012	5.54368	7.0345	6.36284	7.4961
female	7.60307	7.1288	7.19499	5.65682	7.25527	7.29533	7.34874	6.81042	6.98809	6.57488	6.35403	6.28486	6.83812	6.87604	7.95435	9.80583	8.37314	8.39375	6.65194	8.81851	7.64539	6.6732	7.28752	7.98871	8.20876	6.1865	6.76848	6.71339	9.25606	6.45789	4.9336	6.4514	6.48106	6.31714	6.82737	7.30932	5.84419	8.09994	6.1831	6.98829	5.65479	5.91313	6.94915	7.37771	8.86139	5.78133	7.02989	7.69374	6.15473
male	7.73441	7.12879	6.67874	6.21011	6.81017	7.0075	6.93991	7.03342	6.74581	6.69562	6.86446	6.0507	6.90828	6.74249	8.16823	9.99305	8.56922	8.4755	6.59472	8.4306	7.85876	7.39214	7.2855	8.25661	8.14565	6.17424	6.76385	6.89233	9.20299	6.72616	5.23321	6.55601	6.6393	6.40087	7.03788	7.3376	5.64839	8.35172	6.92244	5.97742	5.74172	5.83959	7.62972	7.77374	9.11453	5.63098	7.11796	6.2587	6.29214
female	7.48548	7.12795	6.68055	6.04733	6.91703	7.26105	6.68481	6.86106	7.56566	6.73647	6.91277	6.14143	6.9769	6.76498	8.03498	9.86051	8.20419	8.3556	7.04077	8.76045	7.68495	6.99115	7.37321	8.02644	8.46113	6.05766	7.2951	6.70609	9.15729	6.52769	4.72524	6.55115	6.66206	6.45638	6.77602	7.42092	5.75903	8.33193	6.47575	7.27235	5.80473	5.87962	6.30044	7.61571	8.80476	5.40084	6.9701	6.48213	6.17274
female	7.57356	7.12793	6.68498	5.77363	7.19092	7.30677	7.1275	6.9317	7.01396	6.74446	7.13797	5.9601	6.94509	6.54204	7.90218	9.60798	8.08676	8.25576	6.71265	8.56248	7.76792	7.0018	7.42714	8.14443	8.04867	6.6462	6.76175	6.62116	9.20273	6.48291	4.85432	6.64658	6.61884	6.6278	6.94541	7.3212	5.5641	8.04854	6.15074	6.5584	5.72101	5.89814	6.60852	7.30918	8.94689	5.65803	7.36064	6.4811	6.42912
female	7.46001	7.12733	6.98463	5.94896	7.36628	7.21046	7.40111	6.53098	7.27081	6.43834	7.02694	6.45584	6.80486	6.25405	7.82673	9.72181	8.0988	8.22971	6.66508	8.77999	7.75233	7.12511	7.21126	7.81689	7.97944	6.18926	6.85227	6.7878	8.87957	6.5635	5.08102	6.67933	6.43369	6.2925	6.90963	7.29421	6.47126	8.05331	6.87297	7.76736	5.89002	5.90759	6.85693	7.40756	8.79774	6.32412	7.03352	6.3376	7.78436
male	7.37495	7.12641	6.69181	5.76223	7.64686	7.39746	7.19626	6.76288	6.9292	6.78274	7.09325	6.32617	6.82533	6.46726	7.94646	9.83797	8.26943	8.25597	6.82098	8.84653	7.58828	6.61373	6.71692	7.95119	8.23084	6.05519	7.04335	6.65015	8.91946	6.76102	5.04899	6.70908	6.45168	6.37914	6.9772	7.27323	5.93715	8.18503	6.29686	6.48641	5.9687	5.75003	6.37169	7.89187	8.84386	5.4782	6.72004	6.44022	6.7624
female	7.52958	7.12581	6.69096	5.55592	7.36251	7.41868	7.50148	6.88428	7.20218	6.59457	6.56058	6.10987	6.95681	6.61672	8.14689	9.94361	8.55189	8.475	6.82863	9.16137	7.67169	6.79852	6.97428	8.05939	8.44784	6.12573	7.02846	6.88328	9.3947	6.68651	5.15884	6.64995	6.42837	6.46629	6.90297	7.45155	6.02551	8.22317	6.41507	6.77135	5.67161	6.02568	5.99297	7.66844	9.14881	5.79879	6.97744	6.38073	6.7489
male	7.74289	7.1253	6.67233	5.93139	7.45903	7.44184	6.8699	7.04763	6.69924	6.53836	6.60016	6.36519	7.03142	6.61024	7.99475	9.64007	8.41979	8.41362	6.76054	8.94791	7.75324	6.96098	7.40374	8.02794	8.23625	6.21106	6.85198	6.82452	9.15969	6.55556	4.73116	6.5458	6.57589	6.60725	7.04432	7.29002	5.7057	8.00307	6.20287	6.48674	5.69831	5.86792	6.00427	7.54683	9.0779	5.52381	6.99335	6.26395	6.48805
female	7.87933	7.12529	6.63151	5.68921	7.08498	7.48392	6.86518	7.44905	6.89588	6.58658	7.047	6.19144	6.98898	6.59292	8.11681	9.94504	8.48611	8.56118	6.96552	9.01463	7.6385	6.63779	7.60719	8.17949	8.33965	6.07311	6.75191	6.66187	9.37856	6.51798	4.78406	6.68019	6.71354	6.50561	7.02585	7.64516	5.88924	8.22757	6.26184	6.06925	5.66802	5.74669	6.32648	7.66486	9.18009	5.43426	7.03301	6.25345	6.47718
female	7.51722	7.1248	6.56569	5.66062	7.1441	7.49688	7.73122	6.55774	7.2308	7.40338	6.96275	6.06315	7.10028	6.54138	8.14378	9.95767	8.43353	8.45343	6.78933	9.02053	7.647	6.82212	7.34462	8.17245	8.17681	6.19934	6.86287	6.61998	9.37029	6.56474	5.22077	6.61926	6.84413	6.57957	6.98994	7.21858	5.61898	8.22421	6.2725	6.15468	5.6075	5.76675	6.07688	7.80572	9.03688	5.55099	7.0034	6.26137	6.27788
female	7.57599	7.12475	6.64138	5.54441	7.39012	7.56496	6.87292	7.19626	6.90794	6.72651	7.02705	6.01545	6.89803	6.39254	7.89963	9.87038	8.4104	8.26628	6.98763	9.01938	7.61082	6.63508	7.29501	8.09889	8.26537	5.92655	6.79976	6.81071	9.23685	6.41413	4.88442	6.55976	7.47632	6.51651	6.74934	7.14734	5.90307	8.16771	6.24801	5.88877	5.64417	5.79272	6.0592	7.52311	9.10238	5.35795	6.87419	6.42943	6.63833
male	7.69719	7.12471	6.68594	5.91568	6.99064	7.366	7.02674	7.08813	6.85331	6.80872	7.07861	6.16369	6.91723	6.45192	7.62192	9.64473	8.19846	8.25396	6.81682	8.704	7.7667	6.79073	7.36195	7.79493	8.06917	6.31229	7.25917	6.71269	8.82434	6.34343	5.17835	6.6319	6.69968	6.43173	6.97926	7.43061	5.9522	8.15281	6.40629	6.10673	5.84254	6.03811	6.47928	7.18841	8.73898	5.58789	6.95202	6.99984	7.46508
female	7.52107	7.124	6.61158	5.62834	7.3735	7.42217	7.84275	6.70525	7.19464	6.64099	6.69275	6.17987	6.97128	6.63382	7.96857	9.86649	8.23304	8.30788	7.0642	8.84396	7.72779	6.57928	7.24873	7.98673	8.4396	6.03199	6.96005	6.96429	9.15149	6.61532	5.00087	6.6945	6.89834	6.67033	6.87535	7.66598	5.84729	8.35952	6.28622	7.73982	5.74687	5.87703	6.97785	7.45547	8.82635	5.55048	6.99555	6.30969	6.72252
male	7.85172	7.12343	6.71174	5.3288	7.20455	7.58006	6.88043	6.93864	6.78175	6.60437	6.52083	5.98834	6.99239	6.66689	8.0519	9.9963	8.50236	8.63306	6.68468	8.99045	7.76523	6.79439	7.55634	8.28825	8.10989	6.03186	6.91255	6.98164	9.24354	6.63902	4.59801	6.80839	6.60338	6.52223	7.09683	7.34126	6.02435	8.27639	6.42921	6.01384	5.72522	5.88395	6.00059	7.45502	9.09937	5.5397	7.05915	6.47784	7.00295
female	7.26742	7.12327	7.79783	6.18802	7.92144	7.43347	6.77988	7.52874	7.1407	6.68354	7.60916	6.26597	6.80749	6.64568	7.61615	9.77514	8.33164	8.19969	6.7889	8.76325	7.78284	7.33023	7.14056	7.74524	8.37896	6.14068	6.72165	6.76723	8.97205	6.44778	4.76874	6.75824	6.50432	6.26752	6.71572	7.35231	5.56909	8.23061	6.51059	5.94936	5.65851	5.90807	6.17965	7.30752	8.80808	5.45523	6.7703	6.33502	6.29591
female	7.61647	7.1225	6.57729	5.58448	6.97231	7.62958	7.40838	6.64362	7.3841	6.66107	6.51126	6.10192	7.09925	6.58684	8.18628	9.82468	8.52488	8.47613	6.72557	8.93762	7.57726	6.56431	6.83349	8.21981	8.41775	6.11811	7.66198	6.7016	9.26801	6.46591	5.43615	6.54878	6.47137	6.56259	6.80095	7.38554	5.75815	8.24571	6.57247	7.29476	5.67879	5.81988	6.86791	7.67814	8.94862	5.43582	7.06211	6.4431	7.3618
female	7.65332	7.12172	6.58095	5.75756	7.47745	8.07747	7.77314	6.66171	7.06496	6.58404	6.90703	6.50139	6.9223	7.09543	7.94461	9.7701	8.32803	8.36363	7.00584	8.8902	7.63373	6.89577	7.03313	7.58222	8.39901	6.08633	7.05753	6.85175	9.03111	6.3574	4.78847	6.63724	6.73672	6.52831	6.83755	7.50631	6.61733	8.18009	6.45712	6.02499	5.63031	5.77657	6.35395	7.32014	8.8838	5.416	6.79477	6.20815	7.57641
female	7.48975	7.12119	6.71134	6.07938	7.30062	7.33214	7.24934	6.79625	6.85769	7.04474	6.66743	6.30254	7.08885	6.51605	7.88699	9.7065	8.21105	8.27295	6.88266	8.63555	7.82186	7.3638	7.37954	7.82714	8.45961	6.26901	6.76719	6.60397	9.14719	7.02915	5.02156	6.76459	6.52131	6.44343	6.84502	7.31789	5.65143	8.08235	6.80491	6.30076	6.42733	5.7542	6.18491	7.3252	8.87757	5.71091	6.90174	6.59663	6.71142
female	7.58547	7.12072	6.58127	5.79164	7.00707	7.27031	7.81611	6.68646	7.11725	6.49818	7.19025	6.21956	6.90019	6.6396	8.05747	9.77791	8.54324	8.31846	6.78728	8.96219	7.67763	6.68379	6.91649	8.22082	8.39182	6.07118	6.68446	7.30937	9.17268	6.59451	4.81353	6.75725	6.72646	6.52013	7.00298	7.35886	5.91562	8.2209	6.42592	7.01666	5.73874	6.09198	6.2849	7.62187	9.06889	5.45651	7.06388	6.37647	6.81886
male	7.6821	7.1207	6.68886	5.6482	7.49141	7.47766	7.21293	7.04271	7.05509	6.49377	6.92834	6.15561	6.81429	6.86286	8.01129	9.70542	8.47912	8.44027	6.63484	8.93111	7.69813	6.76386	8.00722	8.04902	8.14294	6.09806	6.75531	6.75855	9.1411	6.5044	4.79882	6.52633	6.61537	6.35769	6.70768	7.255	6.4183	8.02748	6.32448	5.80375	5.59227	5.73847	6.33631	7.23102	9.15094	5.91352	6.95749	6.30631	6.71384
female	7.53936	7.12032	7.68124	5.6053	7.04616	7.22764	7.48448	7.05933	6.96661	6.47879	6.55267	6.45581	6.93804	6.55011	8.03824	9.75769	8.47171	8.45289	6.9197	8.62938	7.63179	6.86491	7.06535	8.0386	8.37386	6.26317	6.78699	6.5814	9.33904	6.70982	5.40165	6.64901	6.57546	6.39443	7.05159	7.2512	5.62907	8.15205	6.29794	6.32896	5.89768	5.9774	6.85338	7.41283	8.93645	5.67256	7.31556	6.262	6.50684
female	7.52255	7.12014	6.43958	5.81445	7.66107	7.27104	6.87754	6.94272	7.07715	6.59683	6.71621	6.76645	6.92232	6.6614	8.13814	9.92487	8.59982	8.46512	6.71154	9.00904	7.58577	6.30729	6.83381	8.16236	8.24286	6.51615	6.97571	6.76214	9.44671	6.60734	5.27322	6.53133	6.99547	6.51879	6.92222	7.31427	5.8243	8.1879	6.21025	8.03055	5.66113	5.83728	5.94626	7.63596	9.13811	5.35741	7.02763	6.35707	7.7849
male	7.48392	7.11921	6.95036	5.78957	6.97772	7.25998	7.60273	6.99639	6.87803	6.69124	6.68812	6.65252	6.98114	6.56437	7.74559	9.67821	8.09492	8.13585	7.07317	8.58244	7.67736	6.59602	7.25802	7.79401	8.45116	6.233	6.93513	6.6387	9.05669	6.69978	5.56963	6.82656	6.69501	6.61712	6.76921	7.43247	5.92172	8.19685	6.31433	7.5112	6.01782	6.09768	6.17057	7.31046	8.89828	5.54504	7.0722	6.69071	6.92489
female	7.53069	7.11905	6.59373	5.7275	7.0905	7.45635	6.87676	7.07888	7.30044	6.6153	6.35343	6.22246	6.97494	6.78672	8.22046	9.95461	8.60751	8.382	6.91856	8.97528	7.63468	6.58571	7.44131	8.06015	8.51735	6.16137	6.7632	6.84305	9.53955	6.55938	4.92667	7.26914	6.95239	6.32728	6.70939	7.34545	6.3065	8.35277	6.36309	5.57741	5.75803	5.81844	6.38922	7.60595	9.02484	5.61863	7.04094	6.33867	6.25317
male	7.69421	7.11794	6.80986	5.6573	7.18185	7.28395	6.88314	7.35095	6.98008	6.50784	6.81918	6.08416	7.00414	6.50725	7.86336	10.0324	8.55632	8.63008	6.921	9.10819	7.68069	6.88359	7.28242	8.32475	8.2915	6.03003	6.93665	6.61848	9.46821	6.59713	4.52825	6.45485	6.61083	6.46792	6.84406	7.5564	5.68447	8.27858	6.34757	6.57523	5.76048	5.87774	5.89967	7.46681	9.23474	5.61353	6.9519	6.35903	6.09544
female	7.4578	7.11706	6.56127	5.43167	7.54169	7.43002	6.71523	6.85831	7.43377	6.75207	7.12942	6.2603	7.19221	6.63374	7.90463	10.0944	8.50126	8.5288	6.89049	9.19344	7.56062	6.49282	7.15512	8.09446	8.56687	6.17761	6.82938	6.71341	9.46568	6.68085	4.79172	7.02793	6.86718	6.45811	6.95342	7.51215	5.66007	8.28762	6.36948	6.09569	5.84426	5.82831	5.92916	7.56496	9.22664	5.58035	6.83623	6.20878	6.4869
male	7.5691	7.11699	6.65649	5.78149	7.43294	7.3677	6.71064	7.02601	7.01606	6.58745	6.89398	6.3669	7.00492	6.659	8.0217	9.88119	8.42361	8.44625	7.03852	8.93695	7.66789	6.99608	7.10896	8.05648	8.4308	6.36016	6.78706	6.59978	9.06047	6.56654	4.7676	6.74699	6.7606	6.34339	7.00747	7.45465	5.80079	8.10392	6.29923	6.25552	5.80255	5.85159	6.36667	7.57846	9.05199	5.59654	7.01586	6.3743	6.81441
female	7.64258	7.11698	6.81897	5.4121	7.01432	7.1019	7.45672	7.14212	7.13945	7.15701	6.57385	6.11663	6.89229	6.63111	8.00717	9.8121	8.37862	8.36821	6.87538	8.98515	7.6201	6.41966	7.30544	8.08652	8.41138	5.95651	6.91428	6.71617	9.2292	6.68008	5.01713	6.59641	6.83181	6.67781	6.77036	7.3678	6.32109	8.25672	6.18779	7	5.62304	5.82478	6.59411	7.59176	9.07922	5.47178	6.83806	6.49221	6.45306
male	7.52971	7.11695	6.55566	5.90967	7.06148	7.16757	6.67937	6.61259	6.8828	6.75642	7.0725	6.06658	6.93133	6.61575	8.16124	9.90626	8.47713	8.35849	6.64648	8.99202	7.72147	6.9697	7.26687	8.10768	8.16986	6.18341	6.92662	6.7011	9.16376	6.61955	4.8257	6.57653	6.58142	6.51093	7.11531	7.38793	5.90477	8.13774	6.53696	7.15632	5.55825	5.82295	6.03857	7.71	8.95019	5.49972	7.0678	6.40202	7.08619
male	7.88827	7.11603	6.62826	5.72499	8.02002	7.10253	7.22938	7.35911	7.07483	6.613	6.95786	6.15327	6.80601	7.38243	7.81082	9.72224	8.28814	8.37321	6.83916	8.79811	7.66604	7.00641	7.68749	7.96221	8.11422	6.18165	6.73772	6.71516	8.97658	6.60992	6.08868	6.55812	7.24113	6.46977	7.03501	7.2926	6.53528	7.94999	6.45719	6.09393	5.6432	5.89448	6.67263	7.33023	8.88671	5.37613	7.13025	6.59548	7.16981
female	7.64047	7.11538	6.67899	5.65854	7.11188	7.16487	6.74729	7.03878	6.95344	6.62036	6.48675	6.50414	6.91536	6.85612	8.14336	9.74716	8.46955	8.37857	6.73151	8.88236	7.65266	6.83294	7.39535	8.10758	8.16041	6.01283	6.87458	6.67777	9.27769	6.59866	5.11346	6.50025	6.62121	6.9006	7.10362	7.29114	6.47246	8.06015	6.52384	5.90652	5.66713	5.98254	6.39622	7.6345	9.09023	5.59144	7.19024	6.58153	6.33337
male	7.65778	7.11526	6.75169	5.95328	7.41451	7.40148	7.03693	7.36443	6.96599	6.54639	6.79164	6.26098	6.90841	6.58603	7.90374	9.66337	8.2239	8.30028	6.89055	8.63918	7.56024	6.62509	7.35466	7.86006	8.12413	6.06742	6.79351	6.73243	9.04152	7.00055	5.10367	6.68274	6.29207	6.21386	6.8643	7.32403	6.25491	7.98512	6.14318	6.3989	6.38393	5.87263	6.00641	7.39933	8.87425	5.58746	6.94899	6.60185	6.4605
female	7.64249	7.11487	7.25493	5.90278	7.13525	7.53609	6.9381	6.79342	7.19915	6.58067	6.70152	6.04693	7.01125	6.74265	8.12697	9.98537	8.46353	8.39737	7.01177	9.00738	7.85861	7.13222	7.05469	7.94624	8.5688	6.2432	6.79642	6.80757	9.33875	6.54642	4.84507	6.68405	6.83341	6.46412	7.0105	7.44185	5.76251	8.30786	6.54134	7.00961	5.80063	5.8976	6.04063	7.7163	8.98968	5.7354	6.99523	6.30793	6.48506
male	7.62054	7.11452	6.65936	6.04683	7.31092	7.14559	6.82442	6.92503	6.94904	6.63642	7.0536	6.1213	6.93234	6.74674	8.02957	9.82857	8.45636	8.45277	6.80939	9.03194	7.67854	7.08736	7.19963	8.09635	8.31142	6.24385	6.90312	6.7333	9.30547	6.72398	4.65611	6.61523	6.78167	6.49904	6.87978	7.31136	6.2713	8.20333	6.66679	5.59239	5.70215	5.87052	6.75144	7.60105	9.15055	5.48583	7.03492	6.35402	7.00079
male	7.42391	7.11395	6.63287	6.32743	7.24748	7.18139	6.9824	6.98624	7.26711	6.53959	6.5139	6.70541	6.94917	6.52288	7.86224	9.81483	8.28298	8.3298	6.64751	8.84181	7.83495	7.46258	7.39775	7.98617	8.1753	6.21342	6.76015	6.66861	9.16951	6.74487	4.94762	6.62144	6.8049	6.87276	6.81829	7.3076	5.77244	8.12682	7.00957	5.72253	5.98626	5.78997	6.20274	7.36081	8.90981	5.77076	7.02892	6.4142	6.20223
female	7.67083	7.11387	6.58178	5.74928	7.26132	7.43832	7.50904	7.10455	7.08053	6.61257	7.25081	6.45193	7.00482	6.61088	7.87981	9.82478	8.2737	8.20625	7.00696	8.79743	7.64574	6.47024	7.46013	8.0654	8.42224	6.17791	6.97938	6.58831	9.26216	6.52852	4.87891	6.63771	6.62236	6.57895	6.87276	7.28402	6.28756	8.28797	6.16687	6.6677	5.80727	5.85018	6.55037	7.45942	8.91253	5.43314	7.01169	6.42735	6.45107
female	7.4934	7.11289	6.65661	5.75056	7.02565	7.49971	6.76087	7.06224	7.42928	6.8097	6.83555	6.32172	7.01393	6.50981	7.91362	9.96067	8.60428	8.45482	6.92839	8.94043	7.7246	6.9408	7.55565	7.92506	8.54762	6.15768	7.06536	6.6093	8.9905	6.79875	4.80804	6.75036	6.56251	6.45715	7.17939	7.52737	5.96606	8.17695	6.48236	7.27891	5.69646	5.84396	6.35467	7.52696	9.04328	5.54922	7.29446	6.65661	6.31881
male	7.55781	7.11239	6.85117	6.18174	7.23697	7.2555	6.89863	6.84555	6.8638	6.60004	6.52363	6.00871	6.92075	6.85009	8.19471	9.98404	8.41539	8.40846	6.91369	8.86169	7.6812	7.09193	7.1658	8.05747	8.38844	6.29478	6.81441	6.74907	9.2714	6.47013	4.52475	6.73866	6.49877	6.31838	6.95053	7.41137	5.57505	8.04011	6.64882	6.04158	5.70596	5.8873	5.97892	7.42958	9.06494	5.46202	7.05035	6.52358	6.46698
male	7.66296	7.11169	6.70849	5.68268	7.03403	7.13898	7.06893	6.96598	7.08693	6.4901	6.94912	6.22496	6.82507	6.82948	8.12696	9.80198	8.49581	8.37257	6.66547	8.91782	7.66285	6.79587	7.38805	8.23962	8.14027	6.21091	7.09785	6.74194	9.19975	6.51684	4.94289	6.54106	6.42633	6.55942	7.12336	7.33841	6.01117	8.17685	6.40115	6.66268	5.62146	5.7798	5.72345	7.55085	9.14102	5.42053	7.04433	6.33273	6.35656
female	7.43099	7.11161	6.64672	6.08313	7.19481	7.37212	6.7841	6.50572	7.15865	6.75415	6.83797	6.2707	7.04693	6.83098	7.69221	9.74984	7.90159	8.18312	7.05464	8.58503	7.72163	7.20407	7.36043	7.65317	8.54382	6.27616	6.8134	6.74977	8.94359	6.50579	4.92739	6.5825	6.71832	6.61676	6.8712	7.44908	6.17799	8.33235	6.78559	6.23176	5.81733	5.9542	5.96294	7.48484	8.51389	5.66767	7.03129	6.47138	6.44314
female	7.81281	7.11079	6.43954	5.20075	6.85937	7.47731	7.0237	8.4212	6.92985	6.61464	7.04212	6.21152	6.85206	6.50086	8.07898	10.0258	8.7264	8.57576	6.9219	9.20403	7.49739	6.40684	7.61879	8.24069	8.34938	6.05704	6.64787	6.53643	9.43975	6.50928	5.8699	6.74553	6.79033	6.46135	7.20147	7.4869	5.76932	8.32157	6.1058	6.95275	5.65053	5.66502	7.28458	7.69455	9.14079	5.35918	6.8471	6.22233	6.33034
male	7.53874	7.11063	6.61383	5.87613	7.10395	7.03538	6.98016	6.76338	7.01276	6.84325	6.96956	6.30601	6.9524	6.50581	7.93613	9.85766	8.27054	8.25597	6.98283	8.95502	7.70745	6.89032	7.3233	7.93412	8.36799	6.30686	6.82958	6.7713	9.31993	6.45182	5.09916	6.60378	6.66444	6.52217	6.83609	7.38583	7.06455	8.26692	6.39541	5.48129	6.36956	5.82417	6.62896	7.649	9.08045	5.4064	7.02571	6.46217	6.7984
male	7.62095	7.11025	6.69996	5.67094	6.8783	7.73215	6.9143	6.80515	7.08622	6.6345	7.82483	6.27791	7.06634	6.70352	7.80204	9.83653	8.07013	8.35459	7.12657	8.64097	7.67825	6.86341	7.10217	7.84375	8.59597	6.68966	6.81908	6.65413	9.07172	6.55655	5.09689	6.66911	6.91961	6.51346	6.94283	7.65983	5.89501	8.40325	6.48487	6.12789	5.93927	5.92292	6.82056	7.72556	8.97533	5.57043	7.42495	6.38943	6.47112
female	7.47594	7.10977	6.71931	5.91452	6.86135	7.22924	6.84941	6.70248	6.75986	6.60916	6.87371	6.20702	6.89007	6.70887	8.11211	9.8566	8.46857	8.38836	6.89491	8.5075	7.78809	7.2239	7.08719	8.14509	8.29432	6.12562	6.84785	6.7787	9.26742	6.48123	5.15871	7.09927	6.72319	6.49011	7.18182	7.22603	5.57313	8.25759	6.52719	7.6423	5.72137	5.84561	6.13646	7.71906	9.15193	5.40222	7.32374	6.34393	6.66317
female	7.53227	7.10924	6.66784	5.57688	7.17432	7.35658	6.91473	7.03918	6.96478	6.64098	7.12875	6.22767	7.00718	6.84969	8.36221	9.91106	8.29321	8.33698	6.90722	8.99153	7.73887	6.82548	7.15457	8.03378	8.56831	6.27044	6.82477	6.85375	9.166	6.47672	4.86429	6.57207	7.07665	6.64445	6.83845	7.39514	6.35983	8.20329	6.41139	6.29101	5.72979	5.92249	6.18002	7.60275	8.93492	5.57838	6.89349	6.56402	7.17158
male	8.06032	7.10915	6.58948	5.65549	7.04973	8.28234	6.92218	7.25204	7.04071	6.67002	6.43032	6.16302	6.97761	7.3324	8.1635	10.0268	8.5307	8.55717	6.98778	9.06149	7.65817	6.69814	7.1489	8.07088	8.32812	6.21479	6.85472	6.7505	9.42356	6.53767	4.8141	6.82615	8.32623	6.47927	7.09135	7.53564	6.32708	8.38183	6.38116	6.10317	5.78854	5.9328	5.93317	7.50678	9.19221	5.5733	7.09821	6.32271	6.11975
female	7.33003	7.10863	6.58088	5.76271	7.49832	7.26442	7.01883	6.6214	7.07631	6.88006	7.18782	6.24682	7.02994	6.64782	7.64598	9.64972	7.89052	8.14786	6.8639	8.4652	7.69534	6.92994	7.03187	8.14872	8.55918	6.493	7.24905	6.67149	8.76603	6.39037	5.10555	6.77413	6.71665	6.57454	6.92384	7.48241	6.87577	8.40882	6.4953	5.77496	5.7532	5.95835	6.09251	7.26758	8.65059	5.63743	7.23284	6.44408	6.34752
female	7.63646	7.10841	6.7169	5.7132	7.10205	7.19977	7.24228	7.06098	7.00818	6.57857	6.59234	6.26321	6.87245	6.63305	8.20835	9.75021	8.30544	8.37374	6.82866	8.8797	7.70554	6.90427	7.30451	8.14804	8.41446	6.32598	6.99758	6.82596	9.14592	6.61888	5.11696	6.62074	6.65312	6.52015	7.12389	7.295	5.6683	8.2098	6.26614	7.23157	5.66267	5.76899	6.14271	7.42469	8.85412	5.29043	7.03029	6.38079	6.39115
male	7.85504	7.10774	6.85351	5.84305	7.21168	7.34907	7.0098	7.3418	7.09939	6.52514	6.33232	6.34703	6.84945	6.96669	7.99359	9.66763	8.35154	8.43699	6.68019	8.80454	7.71678	7.02987	7.69015	8.07117	8.27842	6.20663	6.91655	6.86674	9.18253	6.57343	4.51248	6.49303	6.3595	6.46672	6.8795	7.45525	5.97102	8.12618	6.53602	6.43963	5.62826	5.70324	6.25287	7.36655	9.06309	5.32277	7.08853	6.37945	6.97381
male	7.46241	7.10753	6.61996	5.39362	7.21549	7.40229	7.00334	6.92507	7.1943	6.71201	6.5497	6.12919	6.867	6.59862	8.12315	9.867	8.46442	8.2631	7.27191	8.96011	7.70233	6.38053	7.77912	7.90009	8.50198	6.25323	7.56836	6.68385	9.42517	6.46389	5.13566	6.62972	6.97738	6.53293	6.77159	7.52167	6.0466	8.30694	6.32145	5.90521	5.6994	5.82928	6.28562	7.55544	8.82939	5.55705	6.88901	6.46874	6.5297
female	7.50128	7.10701	6.91042	5.92284	6.91616	7.06175	6.86953	6.99043	6.89676	6.78819	6.67146	6.33387	6.97049	7.29985	7.95523	9.89614	8.25355	8.23387	6.70626	8.89216	8.01284	6.76057	7.16731	7.91605	8.37195	6.3339	6.85226	6.50935	9.36191	6.51845	5.3106	6.63733	6.71626	6.48821	6.8082	7.24454	5.57186	8.16003	6.47747	6.60213	5.83461	5.82222	6.44346	7.45836	9.10701	5.53754	6.95835	6.5007	7.081
male	7.82564	7.10633	6.93066	5.80288	7.01733	6.99942	7.0257	7.21057	6.91818	6.63703	6.47617	6.14618	6.93105	7.17991	7.86134	9.9506	8.25836	8.45049	6.66409	8.89831	7.88016	7.0327	7.26344	8.04229	8.33565	6.23684	6.94225	6.74408	9.10795	6.57768	4.63748	7.37379	6.64048	6.57595	6.87198	7.29619	5.75051	8.25083	6.43301	5.68279	5.83225	5.87402	6.276	7.52052	8.99104	5.53006	6.93987	6.36768	6.4286
female	7.48888	7.10633	6.88567	5.53322	7.21994	7.08571	7.11573	6.8721	7.0913	6.50076	6.63818	6.00515	6.78945	6.6926	8.05978	9.80273	8.48885	8.43145	6.65918	8.8648	7.6985	7.07304	7.05287	7.82396	8.24839	6.09373	7.51437	6.82846	9.22495	6.43942	5.33717	6.41554	6.58881	6.38061	6.55816	7.33501	5.72506	8.15093	6.4616	6.75853	5.72841	5.85726	6.58599	7.53149	9.01669	5.36375	6.98099	6.27659	6.8945
female	7.59968	7.10508	6.54917	6.07709	6.94692	7.50634	6.71246	6.67773	7.01574	6.64254	6.5267	6.8453	7.04559	6.99559	7.81333	9.74307	8.0486	8.3069	7.04192	8.58745	7.73192	6.96969	7.09595	7.8306	8.44295	6.39264	6.91184	6.66609	9.05603	6.43425	4.81908	6.61668	6.76983	6.42277	6.9597	7.48058	5.54748	8.325	6.69081	6.80983	5.75283	5.88487	6.6618	7.66635	8.75736	5.57811	6.92803	6.37229	7.72223
male	7.61154	7.10492	6.89028	6.43239	7.2943	7.28418	6.79129	7.02646	7.03492	6.61979	7.00083	6.10617	7.18854	6.50205	8.0441	9.81714	8.46779	8.44594	6.79076	8.97025	7.75491	7.0094	7.15086	8.06916	8.24018	6.08188	6.68651	6.85192	9.12893	6.51367	5.11293	6.66098	6.64371	6.40871	7.04786	7.50684	5.8266	8.16799	6.56824	6.59831	5.75159	5.90132	5.84809	7.45746	9.00039	5.40369	6.94722	6.20995	7.15655
female	7.57408	7.10459	6.57778	6.43746	7.18864	7.53655	6.90663	7.12857	7.13022	6.68165	6.33164	6.29769	7.08275	6.6791	8.1843	10.0542	8.46511	8.46722	7.17671	9.23481	7.6966	6.94207	7.06257	8.20869	8.75332	6.17394	6.95857	6.67246	9.5158	6.67489	5.01708	6.50676	6.88806	6.62747	6.78912	7.57634	6.24729	8.56777	6.45497	6.17156	5.79311	6.1163	6.2883	7.71221	8.9351	5.44211	7.05956	6.41405	6.18979
female	7.51884	7.1043	6.67494	6.18386	7.25562	7.22469	8.7331	6.77919	6.85726	6.51702	6.7297	6.11282	6.88942	6.66757	7.88805	9.58077	8.2305	8.29676	6.94179	8.71029	7.92298	7.23269	7.12468	7.86496	8.16542	6.1783	6.80832	6.82196	9.30621	6.54714	5.24272	6.58438	6.78285	6.51881	6.8993	7.27685	5.63267	8.09304	6.72615	7.01783	5.78643	5.81611	6.37505	7.39149	8.79639	5.45368	7.09674	6.38069	7.22013
male	7.63347	7.10311	6.78037	5.63361	7.92886	7.3064	6.95714	6.56574	7.15749	6.58867	6.67628	6.36563	6.81397	6.65559	8.21428	9.69993	8.63538	8.58297	6.76544	8.82318	7.6976	6.75957	7.46167	8.16483	8.02121	5.92903	6.83455	6.82318	9.14994	6.57799	4.925	6.65855	6.70855	6.49405	6.73751	7.45512	5.67939	8.18267	6.3112	7.05657	5.98526	6.0448	6.59321	7.74691	8.99578	5.7507	7.0322	6.6165	7.37222
male	7.6039	7.10223	6.62552	6.05892	7.08339	7.30196	6.92288	7.32284	6.96795	6.46339	6.96781	6.46844	6.75704	6.71279	7.72129	9.62853	8.57421	8.37667	7.17361	8.71853	7.7632	7.62714	7.31015	8.2324	8.08834	6.20413	6.91977	6.79957	8.96904	6.39897	4.84181	6.63536	6.52161	6.43508	6.87879	7.22652	6.02041	7.94885	6.55902	6.37797	5.52925	5.65879	6.14088	7.27867	8.96537	5.49315	6.99831	6.62245	7.12862
male	7.43165	7.10062	6.65917	5.22356	7.47462	7.62961	7.44613	7.409	6.96682	6.54567	6.26682	6.53773	7.13533	6.74513	8.07307	9.56368	8.20988	8.22439	6.93731	8.68393	7.47063	6.60507	7.10162	7.94466	8.01146	6.10869	6.8029	6.28922	9.04463	7.12754	5.75528	6.85749	7.27899	6.34641	6.39289	7.60656	5.64314	8.14746	6.39271	7.23599	6.68475	5.68907	6.66952	7.16847	8.77085	6.17681	6.95584	6.58851	6.85593
male	7.81057	7.10012	6.71548	6.03608	7.24126	7.59395	7.1357	7.16136	6.98869	6.46243	7.06504	6.19987	6.86094	6.97954	8.11387	9.83224	8.32119	8.32979	7.15742	8.91956	7.52362	6.62435	7.94484	7.9806	8.2633	6.18121	6.89392	6.87258	9.08918	6.60019	4.79591	6.80028	6.81755	6.27662	7.04505	7.52744	6.10297	8.26257	6.23673	6.02504	5.94891	5.84794	6.56142	7.38357	8.9732	5.44397	6.86384	6.24258	6.48198
female	7.92244	7.09866	6.60916	5.70176	7.71953	7.19853	6.94086	7.24797	7.13378	6.49097	6.62139	6.37146	6.87312	6.64488	8.04109	9.83488	8.31949	8.40038	6.74689	8.75802	7.65139	6.99919	7.4846	8.0227	8.26153	6.16394	6.72008	6.83193	9.18569	6.60949	4.66423	6.67169	6.56599	6.52883	7.01729	7.46469	5.70091	8.16896	6.35112	7.52824	5.66374	5.99715	5.8565	7.4916	8.89878	5.93068	6.99857	6.38861	6.12903
female	7.56873	7.098	7.24783	5.89992	7.28743	7.29598	7.15641	6.83235	6.98693	6.66177	7.33019	6.40182	6.92705	6.6864	7.91721	9.75371	8.34365	8.40462	6.76388	8.91798	7.5277	6.77145	7.21199	8.03532	8.22496	6.08846	6.84758	6.78217	9.30399	6.64198	4.6592	6.50114	6.43434	6.53106	6.79319	7.7285	7.13573	8.05025	6.48459	7.59165	5.80896	6.16146	6.11863	7.50753	8.93449	5.47823	6.95045	6.54024	6.87814
female	7.85519	7.09782	6.62441	6.09397	6.89398	7.3913	6.80616	7.33709	6.99157	6.57778	6.55009	6.45295	6.92011	6.61718	7.88041	9.73283	8.46903	8.44793	7.46896	8.88362	7.56799	6.48401	7.50141	7.98811	8.32353	6.29791	6.90987	6.66715	8.97157	6.47471	5.08403	7.54153	6.83901	6.55299	6.90532	7.39438	6.89634	8.09433	6.21231	8.00397	5.7451	5.9212	5.76983	7.22957	9.07714	5.52182	7.05751	6.29883	7.14433
male	7.74851	7.09668	6.65224	5.45547	7.01098	7.58737	6.89015	7.55745	7.92668	7.15243	6.62452	6.92062	7.00837	6.69526	8.11059	10.0238	8.57073	8.6217	6.93271	9.08272	7.7699	6.66713	7.44409	8.12575	8.22633	6.13723	6.85917	6.83681	9.27003	6.68139	4.75141	6.84263	6.5214	6.52777	7.33822	7.78067	5.81427	8.35406	6.26497	5.81323	5.71657	5.92568	5.6663	7.4857	9.19408	5.46172	7.06577	6.54154	6.44463
female	7.40092	7.0966	6.59612	5.64316	7.41819	7.16342	7.37673	7.12553	6.95587	6.48677	6.40047	6.24788	6.96296	6.79123	7.85422	9.56912	8.14231	8.05792	6.78388	8.81877	7.54172	6.94011	7.12988	7.77852	8.05699	6.12015	6.80302	6.44287	8.96818	7.17322	5.14049	6.774	6.47416	6.32412	6.72274	7.4454	5.83571	7.90359	6.63562	6.53627	6.62068	5.73225	6.40913	7.39666	8.67248	5.92045	6.84639	6.25357	6.51793
male	7.76926	7.09656	7.45105	5.81923	8.10902	7.28639	6.77413	6.9999	7.07631	6.4161	6.42249	6.3452	7.41735	6.65513	7.80652	9.78617	8.31135	8.22181	6.73227	8.73581	7.78386	7.27902	7.23444	8.06111	8.30434	7.09006	7.3957	6.66772	9.22768	6.31609	5.20803	6.45262	6.466	6.50987	6.90267	7.26473	6.39203	8.18136	6.55426	6.13401	5.64466	5.80489	7.78294	7.34985	8.79703	5.37539	7.11838	6.27484	6.56445
female	7.54169	7.09626	6.79296	5.7477	7.35208	7.59822	6.7228	6.78719	7.04653	6.51491	6.50365	6.13337	7.03589	6.62709	8.1052	9.92916	8.56216	8.5053	7.08639	9.12	7.65771	7.51753	7.18337	8.24873	8.28999	6.35589	6.71834	6.75192	9.47053	6.69645	4.91238	6.53006	6.39565	6.51139	6.95866	7.36465	5.98795	8.03343	6.33721	5.83872	5.98914	5.84923	6.36037	7.57158	9.2198	5.79781	7.00851	6.41253	6.16721
male	7.5551	7.096	6.64523	5.39184	7.01915	7.23415	6.94421	6.86415	7.04933	6.57274	6.81335	6.62314	6.8911	6.88464	8.15706	10.0911	8.697	8.56091	6.92905	9.31688	7.63081	6.64051	7.37514	8.23409	8.27007	6.21574	6.75285	6.77204	9.50586	6.56775	5.28179	6.65304	6.67083	6.5169	6.87261	7.45701	6.09335	8.14535	6.24344	6.43847	5.75613	5.8746	6.12818	7.53803	9.34386	5.6064	7.00052	6.35585	6.92998
male	7.68237	7.0959	6.66592	6.06103	7.37142	7.49948	6.88997	6.94642	7.08147	6.52217	7.01543	6.23661	6.93502	6.81645	8.05802	9.72689	8.52042	8.3583	6.81049	8.92781	7.70736	7.23509	7.35179	8.12293	8.34448	6.0474	6.82575	6.73319	9.48831	6.55202	4.91315	6.46253	6.45501	6.76839	6.79622	7.29006	5.81423	8.09917	6.84874	6.09116	5.63279	5.78779	5.98921	7.5753	9.04936	5.47967	6.98453	6.42199	7.44072
male	7.63677	7.09548	6.58365	6.13524	7.20532	7.34183	6.93186	6.96308	7.01135	6.44532	7.18265	6.77481	6.84576	6.64402	7.85837	9.83298	8.35844	8.39137	6.8858	8.75825	7.73556	7.34863	7.32002	7.96468	8.30359	6.12202	6.85872	6.63431	9.12897	6.56011	4.72201	6.47542	6.66915	6.36183	6.91368	6.95438	7.15037	8.23555	6.71999	6.96984	6.02302	5.83379	6.10593	7.36952	9.00299	5.68111	7.17066	6.87761	7.41938
male	7.68701	7.09443	6.64477	5.97878	7.55859	7.58665	6.93083	6.78455	6.86104	6.70919	6.79982	6.19933	6.95843	6.69268	7.89998	9.75337	8.43849	8.32973	6.8049	8.90493	7.60817	6.78455	7.30298	8.24254	8.2607	6.01208	6.97805	6.78541	9.16333	6.58272	4.96341	6.75642	6.71581	6.46597	7.01738	7.22617	6.03159	8.2135	6.55521	5.93004	7.74765	5.7772	6.4003	7.41733	8.82381	5.57378	6.94728	6.38489	6.44468
female	7.68613	7.09341	6.59721	6.00598	7.21992	7.42575	7.84408	6.72738	6.76776	6.64231	6.73986	6.33016	6.85884	6.80475	8.06953	9.75289	8.49714	8.62649	7.02877	8.93483	7.83574	7.24233	7.28965	8.26896	8.3178	6.28051	6.9465	6.71857	9.37324	6.4837	5.24918	6.68897	6.59706	6.53791	6.75874	7.48727	5.81093	8.25621	6.67647	6.58903	5.54239	5.61988	7.32514	7.43871	9.05452	5.40821	7.0611	6.25303	6.67095
female	7.64088	7.09322	7.412	5.91987	7.68917	7.38359	6.99768	6.98206	7.03271	6.50261	6.89039	6.18142	7.26303	6.40829	7.91579	9.56878	8.18026	8.29554	6.46517	8.51541	7.63793	6.7149	7.47401	7.79306	8.171	6.16306	7.44562	6.69714	8.84558	6.51124	5.05843	6.43437	6.88891	6.38953	6.70828	7.3818	5.77824	8.15457	6.3562	6.54819	5.73932	5.89259	6.24901	7.42122	8.79702	5.57456	6.96696	6.7103	7.24174
female	7.90474	7.09233	6.4346	6.54806	7.7657	6.51414	7.49213	6.92129	6.70018	6.38472	6.78068	6.79516	6.50442	6.65076	8.01699	9.54883	8.81307	8.65846	6.2746	9.16176	7.48037	6.58477	7.43438	8.20536	7.68772	5.84193	6.52351	6.8003	8.87757	5.89783	7.72827	6.18246	6.80205	6.2317	6.55358	6.74748	5.65161	7.79684	6.2336	6.68479	5.8484	5.49336	7.40818	6.91221	9.699	5.55263	6.9093	6.06897	6.38127
male	7.59025	7.09204	6.7771	6.29035	7.382	7.28609	6.86607	7.10029	7.39433	6.63721	6.57593	6.15538	6.88883	6.54393	7.88632	9.79558	8.26354	8.19946	6.86641	8.80992	7.77349	7.13607	7.73186	7.98023	8.28912	6.42676	6.85915	6.75402	9.18878	6.40847	4.95035	6.70026	6.75132	6.46296	6.6569	7.44417	6.19629	8.26991	6.59423	6.24007	5.65277	5.81582	6.42462	7.35914	9.01476	5.52749	6.93866	6.35671	6.06277
female	7.46024	7.09203	6.52857	5.83582	7.36878	7.52269	6.74455	6.65987	7.1027	6.59381	6.61967	6.15852	6.92037	6.52651	7.77023	9.72221	8.25354	8.19722	6.91958	8.58293	7.58965	6.44084	7.52716	8.07415	8.7502	6.14654	6.96555	6.81391	9.06941	6.62432	5.45682	6.55869	6.77081	6.4722	6.61035	7.48303	6.08521	8.10647	6.28284	6.93422	5.97676	5.801	6.77749	7.4884	8.73689	5.73488	6.93197	6.42801	7.40429
male	7.64593	7.09109	6.64163	5.48595	7.00582	7.30996	6.82256	7.09804	7.08744	6.65464	6.49976	6.23732	7.57029	6.60221	8.0536	9.8968	8.29053	8.49294	7.0708	8.84991	7.70705	6.46616	7.08966	8.01283	8.40046	6.20992	6.88963	6.76671	9.53635	6.5389	5.40599	6.61952	6.6024	6.56716	6.82223	7.43529	5.78393	8.37689	6.22451	6.69025	5.7973	5.99807	6.85542	7.48853	9.03668	5.47489	7.02401	6.34554	6.80639
male	7.66375	7.09093	6.59954	5.82806	7.49441	7.51781	6.96089	7.22528	7.42349	6.51738	7.13569	6.42296	6.90937	6.61261	8.04228	9.71598	8.5562	8.51233	6.6605	8.97202	7.72486	6.84022	7.4578	8.13787	7.96934	5.93915	6.70667	6.76724	9.35573	6.50182	5.88039	6.32021	6.31357	6.39336	6.95804	7.3695	6.46805	8.04701	6.3628	6.97884	5.50421	5.72115	5.9608	7.73843	9.11841	5.24599	6.95676	6.31706	7.20421
male	7.62794	7.09079	6.65531	5.92536	6.99167	7.31748	6.99412	6.84271	7.11813	6.60938	6.71108	6.26566	6.95143	6.65183	7.85505	9.76882	8.2583	8.31872	6.73093	8.81546	7.75137	7.07043	7.31108	7.87259	8.15092	7.4138	6.94813	6.91448	9.16535	6.46529	4.78348	6.63022	7.97985	6.62267	6.82335	7.24924	5.92616	8.08519	6.17352	5.65775	5.74108	5.82775	6.13039	7.45539	9.00452	5.82237	6.99517	6.2551	6.43363
male	7.89533	7.09068	7.02287	6.51118	7.08479	7.1466	7.31087	7.70351	6.65688	6.6198	6.4365	6.7185	6.7486	6.63542	7.62013	9.63677	8.14103	8.27529	6.79459	8.70763	7.63003	6.98582	7.5361	7.8619	8.11522	6.08874	6.72346	6.80367	8.80792	6.70923	5.08312	6.7505	6.59135	6.46938	6.89817	7.33733	5.65353	7.94428	6.47128	6.94211	6.09675	5.82223	5.806	7.28702	8.91651	5.65206	7.01464	6.1492	6.38255
female	7.50925	7.08951	6.61153	5.69562	8.98091	7.5304	6.90334	6.91178	7.01791	6.95047	6.65095	6.2715	7.15031	6.41299	7.85909	9.9242	8.2303	8.27581	6.99855	8.90676	7.7073	6.80934	7.53364	7.91885	8.54094	6.10372	6.8296	6.58652	9.32998	6.64129	4.96814	6.62192	6.94627	6.4553	6.92799	7.65235	5.68854	8.27489	6.50196	6.46542	5.78194	5.86219	5.88228	7.35572	8.93989	5.5713	6.99371	6.24817	6.98878
male	7.69219	7.08898	6.79038	5.75696	7.00868	7.3108	6.83748	7.11523	6.9585	6.6494	6.91047	6.34822	6.91132	6.73836	8.06443	9.94292	8.68022	8.48378	7.08159	9.15345	7.6932	6.93772	7.52697	8.03753	8.30071	6.25482	6.9943	6.78464	9.3764	6.60706	4.72152	6.59947	6.81378	6.46488	6.89771	7.59904	5.98641	8.4057	6.55906	5.93408	5.72096	5.88848	5.74219	7.60229	9.17352	5.49071	6.82682	6.47334	6.62642
female	7.63995	7.08858	6.62114	5.57073	7.08646	7.20896	6.98666	6.5974	7.08746	6.60003	8.03032	6.46426	6.96549	6.77144	7.94869	9.81332	8.46748	8.47526	7.00776	8.93104	7.60045	6.33791	7.54058	7.9701	7.89983	6.21086	6.76003	6.69613	9.36324	6.5434	5.04355	6.55127	6.74709	6.48402	6.84541	7.55269	5.96493	8.30878	6.17101	6.1867	6.07722	5.86819	6.39007	7.28185	9.07179	5.53165	7.04422	6.40838	6.40244
male	7.46301	7.0882	6.7235	6.06358	7.2478	7.54812	7.10506	7.22786	6.94873	6.50686	6.76853	6.50655	7.082	6.63167	7.97986	9.83709	8.42163	8.37758	6.83486	8.7138	7.47543	6.74945	7.21125	8.01725	8.23525	6.29921	6.94765	6.8847	9.16975	6.53044	4.68857	6.77792	6.92328	6.65463	6.8898	7.43213	5.62434	8.19376	6.24734	5.64001	5.84522	6.06906	6.85017	7.32025	8.91602	5.65772	7.01617	6.28253	6.31319
female	7.73838	7.08791	6.58573	5.49175	7.13609	7.19837	6.75042	6.80564	7.07576	6.84192	7.09867	6.4399	6.88975	6.74455	8.13232	9.90765	8.58128	8.55759	7.04243	9.00464	7.5976	6.42796	7.37858	8.13885	8.44302	6.16085	6.70043	6.64918	9.56463	6.54802	4.93008	6.7691	6.76473	6.45666	6.86385	7.36958	6.02119	8.21048	6.29608	6.67891	5.78897	5.81228	7.07804	7.46917	9.199	5.42329	6.92675	6.60567	6.65938
male	7.69611	7.08783	6.77994	5.66298	7.08744	7.35571	6.73998	6.94041	7.30257	6.81184	6.86539	5.95393	7.09765	6.86417	7.7082	9.86975	8.44246	8.56259	6.91702	8.82435	7.58947	6.93768	7.20592	7.9336	8.15301	6.2559	6.9723	6.70204	9.23441	6.45641	4.68538	6.745	6.50024	6.52355	6.87872	7.31213	5.73435	8.15903	6.46089	6.79578	5.80079	5.93001	6.33234	7.28289	9.05141	5.73462	7.1044	6.3168	6.11307
female	7.38836	7.08732	6.59068	5.89166	7.20734	7.14818	7.01643	6.63155	7.00727	7.32423	6.83561	6.22504	6.86801	6.64992	8.03936	9.78924	8.20266	8.28933	6.71082	8.66169	7.66696	6.81018	6.77254	8.0083	8.47791	6.16316	6.89103	6.942	9.00921	6.68764	4.90774	6.7608	6.55125	6.40065	6.85737	7.3218	6.08448	8.08872	6.25834	7.06179	5.84071	5.93115	6.19744	7.45964	8.8394	5.46941	7.03274	7.28523	7.22752
female	7.49428	7.08675	6.54358	5.99653	6.91255	7.40288	7.14458	6.98424	6.94679	6.66423	6.69807	6.1841	7.09708	6.63299	7.81448	9.8078	8.38246	8.41148	6.61206	8.89502	7.6951	7.18824	7.40744	8.05267	8.15112	6.24652	6.81996	6.75347	9.16687	6.46341	4.88817	6.57549	6.4353	6.52815	6.90315	7.39395	5.59311	8.2224	6.58205	6.8812	5.73945	6.03238	6.5783	7.33718	9.07934	5.56195	7.03663	6.25676	6.19659
male	7.78221	7.08666	7.99137	5.86022	6.95695	7.77475	7.1457	7.2967	7.10651	6.49623	7.65861	6.14259	6.77187	6.6142	7.66389	9.68455	8.11724	8.28551	6.74354	8.59988	7.69078	7.14561	7.29925	8.0103	8.36448	6.24011	7.29944	6.62627	9.02953	6.50751	4.99771	6.60619	6.69609	6.58608	6.87225	7.31224	5.92383	8.23341	6.70718	5.9272	5.69058	5.58831	5.85908	7.24797	8.81022	5.53712	7.03254	6.41476	6.68659
female	7.49189	7.08656	6.76264	5.90924	7.49782	7.4412	6.87699	6.93975	7.40889	6.63916	6.541	6.20002	7.06572	7.11116	7.86901	9.77291	8.07282	8.18945	6.81089	8.7285	7.61684	6.8402	7.13762	7.86441	8.4547	6.24065	6.92537	6.60041	9.14487	6.36848	5.13763	6.7209	7.0993	6.54198	7.01052	7.40844	5.82279	8.15143	6.4114	5.90989	5.76867	5.85838	6.16856	7.36756	8.95694	5.46267	6.99866	6.25669	6.56896
male	7.56108	7.08442	7.10795	6.15534	6.85402	7.26291	6.81379	6.99461	7.20399	6.84545	6.68199	6.1303	6.99222	6.60533	7.90922	9.76675	8.19987	8.3336	6.76355	8.83517	7.73806	7.26768	7.39977	7.78131	8.36099	6.14121	6.98085	6.74678	9.01652	6.45701	4.87229	6.75792	6.5748	6.71603	7.03453	7.52826	5.71825	8.13133	6.78091	5.47369	6.03106	5.99806	6.00804	7.38493	8.97559	5.72261	7.09968	6.39903	6.76524
female	7.56355	7.0844	6.8117	6.53991	7.03971	7.33025	7.02512	7.01166	6.95331	6.80402	6.54853	6.16162	6.93939	6.66193	7.93181	9.70085	8.2717	8.34804	6.81367	8.77068	7.61283	6.32852	7.19989	7.95593	8.36058	6.15652	6.88854	6.6061	9.22215	6.46376	5.70101	6.70329	6.68077	6.50566	6.76926	7.41552	6.03158	8.24221	6.1673	6.78152	5.94589	5.98034	6.33376	7.28937	8.84997	5.57546	7.00709	6.5595	7.08142
male	7.7481	7.08392	6.63575	5.46181	6.96416	7.22439	6.87121	7.37196	6.8201	6.78382	7.46973	6.45566	6.94261	6.60045	8.14901	9.83869	8.38287	8.62681	7.18347	8.68194	7.71501	6.67928	7.51472	8.1279	8.34342	6.45855	6.89942	6.72456	9.38182	6.38557	5.05868	6.56931	6.56493	6.31252	6.87317	7.481	5.52793	8.351	6.17483	7.40658	6.05375	5.81459	5.97228	7.72389	9.10972	5.47145	7.05511	6.47329	7.02311
female	7.68799	7.08322	7.2154	6.04861	7.45871	7.23625	7.07202	6.99634	7.00686	6.68717	6.9992	6.43221	6.90478	6.61743	8.20095	9.83119	8.70559	8.3968	6.70803	9.0675	7.68983	6.73643	7.38599	8.25589	8.29699	6.14299	6.8462	6.89841	9.39239	6.63041	4.67612	6.54472	6.68216	6.41066	6.84542	7.34404	5.77987	8.33121	6.06276	6.2414	5.71539	5.82539	6.1345	7.70715	9.16735	5.48317	7.11229	6.51197	6.39271
male	7.78125	7.08297	6.62835	5.93698	7.14083	7.28603	7.30505	7.47232	7.0873	6.92491	6.6948	6.3013	6.83823	6.48991	7.94279	9.75019	8.38201	8.4465	6.74577	8.73983	7.63843	6.52655	7.56981	8.07804	8.02173	6.17827	7.17368	6.60158	9.17615	6.448	4.93138	6.62088	6.46882	6.61486	6.82462	7.22818	6.61797	8.09933	6.23516	7.14141	5.59205	5.6807	6.11746	7.36961	8.96234	5.35552	6.95135	6.44999	6.86327
male	7.7136	7.08282	6.7387	5.54295	7.15559	7.25406	6.83764	7.01557	6.85619	6.6365	6.48256	6.05699	6.98502	6.89807	8.01393	9.98549	8.52451	8.67102	6.73894	9.06011	7.65704	7.13059	7.41745	8.1582	8.27079	6.25752	6.76054	6.79458	9.42344	6.55312	5.18433	6.70764	6.60892	6.51049	6.8545	7.38303	5.89296	8.1456	6.23358	6.23869	5.72602	5.80682	5.83141	7.46032	9.22681	5.74993	7.06614	6.42405	6.25855
female	7.62315	7.08196	6.67082	5.53539	7.31217	7.35356	7.11723	7.22283	7.21663	6.75335	6.69494	6.36906	7.09112	6.40377	7.86748	9.91557	8.38059	8.43642	6.81539	8.90182	7.85637	6.7732	7.36405	8.20644	8.2449	6.18324	7.15852	6.639	9.39999	6.81329	4.73006	6.7377	6.55894	6.49268	7.06696	7.49044	5.68485	8.07205	6.4959	6.45213	5.70912	5.78705	6.49014	7.39465	9.04108	5.54392	7.05994	6.25811	7.40598
male	7.54711	7.0819	6.56556	5.44165	7.12448	7.41105	7.04973	7.15281	7.57539	6.64335	6.88066	6.35325	6.9741	6.48547	7.97205	9.97273	8.30108	8.3587	7.03039	8.90055	7.59442	6.52422	7.3785	7.93654	8.58188	6.16079	6.97561	6.67889	9.01633	6.50027	5.01382	6.77324	6.65998	6.52815	6.94521	7.47885	5.92209	8.1733	6.28478	5.47332	5.8009	5.82367	5.91668	7.37428	8.99324	5.51733	6.94072	6.36937	7.3415
male	7.58109	7.08181	6.73126	5.69894	7.38393	7.7845	6.90962	6.5192	7.75331	6.58444	7.45895	6.35563	6.91283	6.60991	8.02868	10.0088	8.57833	8.44217	7.28291	9.08831	7.66814	6.77241	7.75516	7.88384	8.37167	6.23832	6.837	6.83141	9.2735	6.40956	4.88226	6.97639	6.86309	6.39604	6.91355	7.25787	5.62322	8.19238	6.32502	6.01886	5.77811	7.07914	7.33246	7.3562	9.1645	5.62472	6.89185	6.3258	6.03575
female	7.67671	7.08172	6.7824	6.32189	7.0039	7.39946	7.14698	6.96232	6.894	6.59611	6.61048	6.14664	6.95559	6.63962	7.79682	9.70906	8.12307	8.31476	6.82894	8.65661	7.86173	7.57019	7.60353	7.90687	8.18739	6.34455	7.0505	6.77205	9.12523	6.40979	4.66666	6.59705	6.7048	6.53442	6.79891	7.49504	5.68505	8.15668	7.04922	5.88771	5.84294	5.82148	6.07681	7.29581	8.80823	5.6364	7.01003	6.37788	6.22365
male	7.57643	7.08147	6.68257	5.85564	7.11622	7.74198	8.03161	7.00174	7.4474	6.60662	6.64213	6.18865	6.87235	6.69758	7.91786	9.80776	8.32619	8.40048	6.87567	8.88196	7.60807	6.77553	7.51977	8.16343	8.30308	6.04469	7.22408	6.81442	8.90558	6.41249	4.68207	6.62588	6.7618	6.37509	7.0095	7.4352	6.36753	8.26343	6.36387	6.28729	5.87288	5.78663	6.25846	7.35574	8.94494	5.47765	7.01269	6.06968	6.71667
female	7.69118	7.08131	6.67045	6.21132	7.07001	7.21498	7.98832	7.38422	7.23151	6.42578	6.65652	6.23914	6.87531	6.7279	8.20531	9.54913	8.30315	8.17744	6.40973	8.47864	7.80215	7.38962	7.48382	7.82499	8.10012	6.27049	6.75652	6.69273	9.07317	6.39263	4.62048	6.33857	6.36843	6.34926	6.70544	7.2687	5.88231	7.9827	6.90852	6.0629	5.72405	5.68818	7.8076	7.41996	8.62563	5.79763	6.83917	6.32981	6.20986
male	7.7048	7.08044	7.84046	6.05414	7.54468	7.28363	6.95091	7.05102	7.20733	6.91723	6.87943	6.45911	6.88417	6.68146	7.71547	9.7239	8.19223	8.21052	6.89252	8.65517	7.64308	6.68848	7.42315	7.88047	8.24284	6.1853	7.32192	6.74803	8.86151	6.34588	4.99337	6.60231	7.12802	6.62539	6.86492	7.3337	5.92958	8.14718	6.36695	6.78165	5.70705	5.94414	6.24693	7.29872	8.81252	5.48603	7.09543	6.44005	7.86223
female	7.5375	7.08039	6.77647	6.78591	7.3155	7.3005	7.77724	6.61008	7.08934	6.85869	6.75327	6.21849	6.98826	6.88819	7.93764	9.76536	8.24175	8.22253	6.70556	8.73127	7.68981	6.55635	7.11823	7.99435	8.32869	6.24559	6.96617	6.52548	9.18181	6.52331	5.14275	6.55803	6.75766	6.58453	6.80045	7.58509	5.66355	8.25881	6.32352	7.2771	5.79308	6.01341	6.37175	7.27238	8.77468	5.8369	6.95886	6.3352	6.89498
female	7.66306	7.08005	6.84779	5.39257	7.17559	7.30387	6.69559	7.01396	7.25945	6.65594	6.56111	6.20076	7.0327	6.6504	8.1344	10.0655	8.50282	8.55076	6.82572	9.01726	7.68492	6.52721	7.44517	8.05911	8.53505	6.30934	6.84298	6.69622	9.43559	6.54913	4.91147	6.7599	6.68532	6.60813	6.96858	7.43078	5.73817	8.45273	6.27579	6.05277	5.81755	5.99464	6.21364	7.64912	9.19607	5.51829	7.12713	6.39816	6.31161
male	7.62779	7.08	6.69531	5.48844	7.21701	7.17477	7.14939	7.36394	6.91639	6.61793	6.45021	6.49229	6.99243	7.2757	8.02524	9.83443	8.31816	8.40443	6.79813	8.81827	7.67506	6.73443	7.35224	8.08682	8.21105	6.16742	6.63239	6.7055	9.16486	6.86332	5.18887	6.7793	6.5033	6.5045	6.8426	7.32892	5.48026	8.08573	6.28275	5.38674	6.29887	6.26411	6.11528	7.39295	9.00095	5.92872	6.9221	6.32349	6.19787
male	7.67498	7.08	6.63102	5.47924	7.22681	7.43165	6.85557	6.84262	6.91441	6.64433	6.65491	6.49597	6.95181	6.76326	8.08477	9.84075	8.31381	8.38618	6.97471	8.77569	7.69197	6.73317	6.9168	7.84373	8.36813	6.19103	6.90773	6.6659	8.9738	6.63914	4.85722	6.75862	6.83717	6.4613	6.97302	7.56699	6.05848	8.22515	6.54831	5.72423	5.82071	5.79319	6.00694	7.5823	8.89075	5.39341	6.97183	6.58224	6.51048
male	7.63153	7.07974	7.03502	5.62408	7.07874	7.29378	7.05466	6.97315	6.89388	6.60157	6.48419	6.38588	7.0012	6.67085	8.11795	9.8174	8.5244	8.53343	6.86274	8.92548	7.7049	6.95197	7.24149	8.00248	8.21068	6.18262	6.92552	6.77441	9.36086	6.67516	4.81141	6.50424	6.43428	6.44794	6.99833	7.35604	6.75778	8.19052	6.3955	8.34374	5.66519	5.71542	5.98484	7.59567	9.15956	6.91699	7.53952	6.28267	6.31269
female	7.67782	7.07894	6.7387	6.05668	7.07033	7.37917	7.40879	6.9368	7.02909	6.63061	6.55128	6.38823	7.39851	6.51951	8.16392	9.83681	8.31144	8.34882	7.1271	8.80326	7.83306	7.19441	7.21828	8.02234	8.48867	6.33276	7.02068	7.12243	9.22512	6.47729	4.66887	6.55147	6.86323	6.44014	6.91855	7.6005	5.93621	8.48242	6.83401	6.88448	5.66254	5.94901	6.53731	7.52943	9.03941	5.49966	7.04321	6.41955	6.90932
female	7.523	7.0782	6.7291	6.14687	7.0288	7.41059	6.86519	6.77653	7.08838	6.6647	6.54938	6.27714	6.99956	6.54495	8.05569	9.86832	8.44149	8.46095	6.89696	8.92609	7.79825	7.31425	7.4185	7.7904	8.59992	6.2379	7.17413	6.77759	9.41001	6.57127	5.07602	6.71234	6.76551	6.48102	6.89806	7.51774	5.67732	8.26117	6.47497	6.26653	5.78023	5.89002	6.85602	7.45888	9.11675	5.75047	6.89381	6.367	6.21764
male	7.54959	7.07743	6.79403	5.86529	7.08922	7.31401	7.12523	6.86473	7.20921	8.16359	6.48425	6.18015	6.93552	6.79457	7.86974	9.76856	8.18781	8.41301	6.73967	8.81836	7.7131	7.04765	7.40196	7.97618	8.30162	6.22069	6.81022	6.77171	9.18018	6.39098	4.8373	6.70276	6.58908	6.41184	6.8729	7.45088	5.80412	8.18286	6.57457	5.65343	5.69953	5.86537	6.245	7.5691	8.9576	5.801	7.07773	6.34863	6.53519
male	7.40855	7.07646	7.32702	5.9138	7.29473	7.22439	6.97217	6.82924	7.34964	6.81752	6.81231	6.17748	6.84727	6.60625	7.85642	9.81028	8.21449	8.39785	7.01483	8.85024	7.63941	6.906	7.33892	8.05196	8.40039	6.29788	6.90343	6.69452	9.26682	6.52776	4.76564	6.6936	6.58384	6.51468	6.77598	7.3509	6.4998	8.14583	6.3866	6.09289	5.87518	5.81846	6.25534	7.68079	8.93834	5.91621	7.00018	6.82316	6.39258
female	7.64908	7.07586	7.03492	5.56929	7.06621	7.26565	6.88378	6.67616	7.07902	6.9513	6.61476	6.23504	6.9724	6.85278	8.17514	9.83926	8.41203	8.44785	6.91404	8.93882	7.70421	6.83035	7.47354	8.12151	8.82211	6.1969	7.00351	6.69665	9.24974	6.52613	4.80187	6.64664	6.71276	6.48222	6.87749	7.56529	5.68081	8.24643	6.24234	5.79755	5.68382	5.89592	6.08086	7.37274	9.15336	5.54459	7.08741	6.50456	6.48977
female	7.37324	7.07512	6.46506	5.95967	7.0792	7.28106	6.84385	6.74612	7.14997	6.71029	6.68463	6.2875	6.95746	6.62344	7.80198	9.90757	8.36005	8.26097	7.16334	8.7673	7.58977	6.843	7.61952	8.13793	8.66649	6.48345	6.78344	6.72918	9.45395	6.40574	5.53055	7.00013	6.86473	6.51238	6.67921	7.44205	5.75295	8.27855	6.29151	6.15956	5.9902	5.95356	6.04113	7.25529	8.98582	5.58591	7.08901	6.36796	6.72467
male	7.81743	7.07501	7.06406	5.37928	6.6537	7.83044	6.96741	7.33888	7.07526	6.63603	6.70133	6.54266	7.06106	6.80895	7.69277	9.83999	8.24757	8.41958	6.78647	8.76315	7.58942	6.44474	7.26206	8.07406	8.19257	6.21225	6.90935	6.71259	9.2275	6.5092	5.62471	6.83839	6.59068	6.46503	6.74911	7.33213	5.41652	8.16079	6.18856	5.87588	5.89096	5.86396	5.56819	7.03511	8.96465	5.50994	7.32201	6.23713	6.27516
male	7.4649	7.07441	6.65225	5.91886	7.51908	7.36195	6.74497	6.55478	7.4704	6.55742	6.65662	6.27984	7.01096	6.65911	7.9222	9.90342	8.21383	8.17318	7.04381	8.84242	7.81951	7.11784	7.50853	7.9403	8.56829	6.25997	6.90689	6.69804	9.26382	6.49113	4.78285	6.61172	6.77283	6.45822	6.92897	7.51826	5.96287	8.28843	6.65852	6.38819	5.84794	5.91467	6.19881	7.46441	8.88672	5.397	7.02725	6.43895	6.40319
male	7.60913	7.0739	6.65077	5.42547	7.69973	7.35204	6.74258	7.03546	7.28	6.93051	6.73162	6.38072	7.08988	6.53458	8.07875	10.0274	8.44391	8.27603	6.99892	9.06728	7.70348	6.56099	7.56734	8.05851	8.47109	6.12576	7.27139	6.84827	9.16365	6.66965	4.76316	6.68431	6.75902	6.48418	6.92899	7.51405	6.20025	8.37019	6.26491	6.5234	5.74802	5.82082	6.19947	7.60742	9.04142	5.84085	6.94433	6.37102	6.62423
female	7.50339	7.07337	6.75011	5.67947	7.12673	7.23639	7.09123	7.55232	6.90153	6.69855	6.92477	6.34115	6.90035	6.77766	8.16464	9.74834	8.27381	8.31653	6.86303	8.77601	7.73087	6.78914	6.81716	7.95978	8.24318	6.2452	6.98055	6.56706	9.2208	6.30278	5.06077	6.46782	6.82264	6.45329	6.75705	7.32466	6.11847	8.20356	6.36003	7.87428	5.72257	5.86147	7.16585	7.80071	9.15856	5.35053	7.05865	6.46037	6.96253
male	7.8141	7.07324	6.72465	5.81328	8.2823	7.20907	6.98224	7.19703	6.91647	6.59061	6.85285	6.14537	6.75707	6.70699	7.98646	9.50012	7.90154	8.13438	6.78814	8.51492	7.8198	7.13849	7.29912	7.97806	8.27342	6.25036	6.92868	6.66926	8.96855	6.33285	5.41376	6.63658	6.6607	6.53494	6.68694	7.35478	5.56075	8.12009	6.44119	6.78085	5.75639	5.87569	6.44039	7.20691	8.77058	5.52907	7.0899	6.30154	6.69474
male	7.63132	7.07318	6.66393	5.68745	6.95104	7.5418	6.81218	6.84437	7.41809	6.72427	6.59513	6.23811	7.03141	6.73436	8.09039	9.95019	8.34977	8.43126	6.93895	8.89658	7.67996	6.50009	6.96121	7.99402	8.45007	6.2504	6.97155	6.69835	9.44775	6.53365	5.02822	6.67126	6.83105	6.58173	7.05696	7.49999	5.71479	8.28284	6.28361	6.40391	5.73936	6.00986	6.10907	7.56017	8.96561	5.5365	6.9986	6.47671	6.53583
female	7.62916	7.07275	6.49406	5.54303	6.99558	7.23587	6.97047	7.04149	7.2277	6.74304	6.47759	6.21411	7.04411	7.09119	8.05592	9.97916	8.52869	8.44026	6.90606	9.04808	7.69776	6.75505	7.2056	8.02454	8.46357	6.00283	6.81437	6.73663	9.36724	6.58508	4.89204	6.58808	6.66335	6.55808	6.95294	7.50107	5.89972	8.12488	6.4082	5.65937	5.72646	5.94349	5.89165	7.4125	9.03964	5.576	6.92083	6.4997	6.60925
female	7.45545	7.07227	6.84309	6.37252	6.96413	7.32869	7.28873	6.81825	7.14667	6.55773	7.10823	6.18393	6.88339	6.66606	7.53546	9.58893	7.80385	8.09925	6.92866	8.5758	7.83115	7.32883	7.3695	7.75807	8.37311	6.23852	6.81613	6.73822	8.78079	6.57211	4.98428	6.54032	7.17876	6.37666	6.72824	7.45587	6.65397	8.18999	6.75873	6.45539	5.89616	5.85502	6.50407	7.10672	8.90134	5.66277	7.11968	6.40184	6.82267
female	7.50351	7.0721	6.66251	5.80198	6.9483	7.52041	7.06247	6.86049	6.86448	6.69661	7.03264	6.08387	7.04294	6.49727	8.05818	9.74889	8.23473	8.2237	7.27541	8.77881	7.65327	6.78706	7.36036	7.90992	8.42047	6.16657	6.83732	6.82895	9.15921	6.33161	5.05871	6.59389	6.7	6.43093	6.87922	7.48627	6.01292	8.30951	6.32992	5.63279	5.91632	5.8731	8.50279	7.26823	8.95809	5.44412	7.0405	6.38464	6.20139
female	7.63042	7.07151	6.77893	5.59247	7.32735	7.22492	7.65017	6.98234	7.29037	6.55939	7.04122	6.18757	6.90256	6.8139	7.93466	9.5653	8.33112	8.32425	6.55876	8.77602	7.66286	6.88491	7.20089	7.96573	8.19709	6.37556	6.80284	6.67216	9.09123	6.28454	4.81062	6.56759	6.53562	6.48251	6.80458	7.32355	6.1315	8.04786	6.47584	6.69557	5.7967	5.77474	6.09627	7.23117	8.81659	5.53811	7.04742	6.49246	6.70903
male	7.70988	7.07051	6.58986	5.68414	7.15368	7.19767	7.2766	6.75749	7.05485	6.76034	6.52866	6.30964	6.83501	6.81059	8.1842	9.85148	8.53586	8.30194	6.90777	8.90205	7.62704	6.836	7.48108	7.97921	8.36283	6.24228	7.02933	6.55981	9.3972	6.57389	5.52198	6.47676	6.49244	6.67172	6.83727	7.15375	6.10469	8.11897	6.42081	5.77942	5.86005	5.98131	6.22681	7.6329	9.03728	5.4985	6.96075	6.53312	6.13673
female	7.50074	7.07049	6.63343	5.48948	7.03054	7.40583	6.85571	6.95512	7.21863	6.5976	6.93796	6.23251	7.00155	7.27254	7.8174	9.785	8.19353	8.26052	6.78729	8.71818	7.59468	6.5105	7.30412	7.97572	8.42961	6.26538	7.66989	6.70462	8.95779	6.59032	5.17119	6.81006	6.56946	6.48483	7.00798	7.31308	5.75784	8.15849	6.2417	5.8787	6.2861	5.85401	6.5097	7.23673	8.72879	5.8874	6.90942	6.38166	6.16231
female	7.57804	7.07	6.71232	5.92138	7.00794	7.30419	7.10475	7.29359	7.01302	6.82397	6.42459	6.15723	6.88618	6.62008	7.94898	9.79355	8.26476	8.51692	6.75839	8.72121	7.85172	7.22873	7.37696	8.09398	8.27488	6.07015	7.32843	6.74671	9.23416	6.55863	5.83898	6.61979	6.61964	6.48662	6.87619	7.33176	5.54253	8.18438	6.63924	5.70818	5.65228	5.78227	6.20414	7.35738	9.03133	5.54728	6.84678	6.41142	6.76548
female	7.37417	7.06994	6.65559	6.3764	7.13221	7.68056	7.01821	6.54097	7.09175	6.60119	6.8658	6.18294	6.97097	6.56645	7.84771	9.73264	7.93759	8.18214	6.99512	8.59662	7.83935	7.40523	7.29824	7.6851	8.54335	6.30512	6.76704	6.92772	9.06806	6.36786	5.24462	6.60989	6.93794	6.55334	6.83568	7.4583	5.73765	8.34263	6.92904	6.18056	5.83709	5.95342	6.33881	7.34945	8.82215	5.59878	7.12038	6.51741	7.60417
female	7.62342	7.06968	6.77198	5.89667	7.56519	7.3937	6.71761	7.15355	7.03394	6.75992	6.8644	6.29795	7.0052	6.73024	8.04328	9.87371	8.20376	8.35448	7.04393	8.70654	7.6872	6.54541	7.17223	7.84523	8.576	6.22381	7.07847	6.67925	9.22648	6.46977	5.34595	6.96514	6.83974	6.50514	6.79491	7.35824	5.89442	8.28853	6.16368	6.78938	5.71768	5.90474	7.77847	7.37544	8.85441	5.6629	6.9434	6.57014	6.23191
male	7.48727	7.0689	6.66649	6.0513	7.09315	7.42369	6.9191	6.88608	7.11858	6.4627	6.38663	6.3937	7.01077	6.6409	7.98524	9.85875	8.37186	8.34358	6.9835	8.97484	7.79117	7.35394	7.28542	7.85177	8.3597	6.29509	6.73435	6.72327	9.2826	6.37123	5.02747	6.53531	6.7881	6.46626	6.88682	7.50891	5.75052	8.37535	6.78634	5.99438	5.68906	5.8719	5.90081	7.50648	8.94761	5.38134	6.86497	6.95154	6.0433
female	7.48642	7.06864	7.47714	6.64692	7.68589	7.36594	6.93968	6.70276	7.01392	6.74494	7.81904	6.14673	6.9331	6.50158	7.912	9.7848	8.02802	8.13523	6.77632	8.72111	7.50312	6.64408	7.19351	7.72118	8.64567	6.08569	6.76478	6.62556	8.8482	6.51699	5.97648	6.48328	7.19264	6.26177	6.76561	7.35818	6.42188	8.21278	6.27062	6.87594	5.75175	5.7259	7.3376	7.84735	8.70484	6.40257	6.76332	6.3711	6.51188
female	7.54695	7.06852	6.51384	5.57456	7.42898	7.39264	7.62135	6.83437	7.00645	6.54794	6.89496	6.78423	6.9523	6.71868	8.06206	9.83161	8.38574	8.37118	6.77881	8.91785	7.62075	6.63709	7.13234	7.97715	8.39331	6.15322	7.01356	6.63005	9.23541	6.57594	4.86925	6.70224	6.68196	6.56489	6.85303	7.26056	6.61903	8.16958	6.33615	7.14274	5.76239	5.902	6.81719	7.56462	9.05561	5.40498	6.91243	6.42911	6.95985
female	7.28565	7.06851	6.82332	6.05757	7.46519	7.29722	6.81635	6.89541	7.06495	6.57804	6.64484	6.10149	6.86902	6.57151	8.02906	9.79779	8.45865	8.37754	6.78634	8.99054	7.92573	7.12195	7.39719	7.92992	8.29131	6.0559	6.69421	6.81785	9.22206	6.6082	4.92417	6.77556	6.78756	6.35718	6.87957	7.4379	5.84793	8.17158	6.76873	7.07487	5.61411	5.86354	6.25728	7.64935	9.02071	5.43418	6.8996	6.7486	6.39519
male	7.63651	7.06833	6.59714	5.73283	6.98571	7.53053	6.91575	6.83621	7.1118	6.61936	7.13923	6.76591	6.99486	7.53859	8.00159	9.96382	8.33638	8.49571	7.08322	8.96406	7.75135	6.81694	7.19956	8.126	8.43493	6.29509	6.85495	6.90401	9.35572	6.57792	4.95827	6.74425	6.80116	6.52167	7.01396	7.6717	5.69793	8.40201	6.30346	6.004	5.85533	5.87976	5.78767	7.42298	8.99672	5.68625	6.96186	6.362	5.98082
male	7.67139	7.06792	6.6177	5.59649	7.06437	8.13306	6.8779	7.03096	6.83584	6.77067	6.95235	6.22606	6.99917	6.707	7.96255	10.0316	8.37396	8.44448	7.01421	8.92887	7.77339	6.56254	7.20701	7.97428	8.57628	6.27343	6.92189	7.22574	9.0349	6.60812	5.10312	6.94169	6.87676	6.64408	7.02952	7.58202	6.10506	8.22485	6.26141	6.95397	5.83657	6.10099	5.80801	7.44509	8.99996	5.73904	7.05816	6.40302	6.32598
female	7.7491	7.06738	6.83534	5.59579	7.19324	7.27988	7.65756	6.64305	7.12452	6.64539	7.27702	6.27952	6.85663	6.83924	7.89613	9.64935	8.36675	8.31895	6.88251	8.76191	7.73101	6.55546	7.40174	8.15214	8.2162	6.14709	6.88799	6.85076	9.11166	6.3814	5.49095	6.54619	6.46136	6.60297	7.48948	7.27434	5.68931	8.12819	6.08813	5.66677	5.72234	6.70984	5.82527	7.24701	8.96349	5.52194	7.54857	6.45123	6.73075
male	7.62179	7.0672	6.5462	5.77889	7.36677	7.52619	6.72379	6.9893	6.7892	6.73885	7.29848	6.21716	6.93938	6.71701	7.91455	9.94369	8.42201	8.40937	7.39479	9.01036	7.64481	6.66536	7.41867	8.11077	8.43759	6.21316	6.63194	6.7577	9.35352	6.56548	5.18075	6.62863	7.46287	6.48616	6.76596	7.5107	6.51193	8.3577	6.3463	6.20533	5.81565	5.89208	5.9077	7.53398	9.15032	5.51575	7.05143	6.35871	5.99768
female	7.5196	7.06663	6.61959	5.85897	7.50735	7.49672	6.79936	6.81108	7.20457	6.62739	7.11356	6.12381	7.15798	6.70801	7.68074	9.8761	7.85091	8.182	6.99562	8.5344	7.7391	6.88541	7.11962	7.74431	8.61877	6.338	6.8876	6.73456	8.91646	6.5144	4.90316	6.73072	6.66427	6.42054	7.0043	7.52064	5.91243	8.27689	6.37039	6.65144	5.85959	5.96003	6.06669	7.26746	8.51224	5.96485	6.95135	6.94671	6.31698
female	7.63372	7.06598	6.64805	6.08913	7.18652	7.41403	6.80693	6.5979	7.0587	6.60461	6.58767	6.29148	7.00697	6.56029	8.16777	9.88218	8.50458	8.48798	7.07381	9.01777	8.00786	7.25526	7.32538	8.20906	8.59703	6.28738	6.90945	6.87508	9.46437	6.5351	4.69419	6.59743	7.04839	6.622	7.0473	7.55894	5.75705	8.32093	6.79533	6.18317	5.70782	5.91714	6.35352	7.55898	9.06158	5.61055	7.14841	6.66291	6.24407
male	7.65405	7.06526	6.68297	5.60874	7.12905	7.35236	6.84445	6.86043	7.08778	6.62076	7.54471	6.17672	7.00549	6.55247	8.06301	9.82761	8.30717	8.45099	6.92937	8.8691	7.68243	6.76339	7.13945	8.00271	8.39701	6.25753	6.66874	6.77995	9.19932	6.57191	4.6757	6.67326	6.80045	6.57154	6.84669	7.50864	5.7142	8.32683	6.49836	6.13553	5.72567	5.93559	5.92031	7.54846	8.94419	5.46313	7.05276	6.49482	7.06501
female	7.34658	7.06498	6.74886	6.34226	6.8687	7.33861	7.05613	6.9945	7.31217	6.57883	6.74341	6.1223	7.02633	6.5345	8.1373	9.8237	8.04001	8.12218	6.94571	8.73806	7.91464	7.38933	7.39411	7.82222	8.64284	6.3247	6.74524	6.84465	9.12545	6.58065	4.70603	6.64516	6.66495	6.40866	7.00183	7.34978	6.15498	8.38214	6.39909	6.34338	5.87029	5.90353	6.49809	7.68172	8.80468	5.52725	7.07726	6.51066	6.4253
male	7.50074	7.06455	6.69058	5.84118	6.76364	7.44302	7.34635	6.82461	6.72909	6.67041	6.62114	6.32878	7.02987	6.49023	7.82582	9.77461	8.13557	8.33837	6.94808	6.5917	7.77389	7.11335	7.37027	7.7823	8.38709	6.08155	6.6925	6.64882	9.01108	6.54439	4.61344	6.542	6.82332	6.50929	6.94869	7.59645	5.78374	8.22699	6.48348	6.07378	5.844	6.0333	6.33274	7.39708	8.96831	5.48793	6.95198	6.60309	6.37154
male	7.52262	7.06433	6.54788	5.89178	7.11656	6.48868	7.42596	6.5499	6.80955	6.53006	8.2257	6.28939	6.59736	6.45618	8.12424	9.65959	8.62989	8.60423	6.41565	9.11976	7.65101	6.9891	7.2948	8.13819	7.70895	6.03437	6.76909	6.6077	8.62669	6.8734	5.68818	6.35227	6.31032	6.21161	6.78122	6.83127	7.09466	7.75222	6.67675	6.16321	5.82963	5.71327	6.18199	8.06945	9.35898	5.51993	6.79594	6.2415	6.32562
female	7.69359	7.06295	6.75564	5.59022	7.50535	7.29644	7.13654	7.03573	7.0513	6.53284	6.45706	6.98688	6.90411	6.5974	8.01436	9.80685	8.33057	8.42777	7.30452	8.51846	7.59517	6.56996	7.33218	8.01385	8.24381	6.11707	6.81571	6.93603	9.0572	6.5663	6.57378	7.50453	6.71872	6.563	7.02963	7.2124	6.59479	8.22886	6.21472	6.19745	5.68644	6.03923	5.99276	7.46117	8.92127	5.41313	6.99903	6.44759	6.99417
male	7.63898	7.06295	7.05908	5.98746	6.81763	7.26542	6.88364	6.55579	7.22223	7.00865	6.59518	7.22921	6.77588	7.48747	7.79168	9.42396	8.47295	8.04357	7.04987	8.49254	7.78125	6.61188	7.57395	8.22997	8.01682	6.14798	8.0187	6.68788	8.69851	6.40567	4.87384	6.58567	6.44854	7.33079	6.66709	7.13101	5.94541	7.9683	6.39609	6.91511	5.35801	6.13139	6.48997	7.14677	8.64454	5.39305	7.08997	6.79288	6.58533
female	7.68132	7.06236	7.00208	5.56124	7.00996	7.36142	7.12348	6.8061	7.10364	6.70947	7.3158	6.25978	7.00928	7.03284	7.9003	9.93333	8.31904	8.37553	7.0086	8.83644	7.63465	6.56322	7.09668	7.90172	8.50473	6.13638	7.21072	6.67942	9.4309	6.44935	4.75795	6.74438	6.53895	6.67893	6.79841	7.35287	5.86464	8.23909	6.27021	5.86923	5.8619	5.93328	6.56521	7.30294	8.9884	5.46953	6.97163	6.42279	6.72929
female	7.55464	7.06103	6.62344	5.76209	6.86805	7.45761	6.97344	7.20383	7.05424	6.67028	8.07608	6.07515	7.11584	6.4906	7.83141	9.87952	8.18359	8.26345	7.10898	8.91671	7.72697	7.01428	8.30784	7.88193	8.93587	6.46211	6.95219	6.65173	9.26071	6.37866	4.99607	6.49417	6.96151	6.40591	6.86481	7.60491	5.70521	8.44963	6.50291	7.25451	5.66948	5.7935	6.30815	7.34467	8.90364	5.5738	6.87766	6.40538	7.5685
female	7.6186	7.06072	7.05649	6.73234	6.94778	7.22282	7.08616	6.86867	6.8312	6.57662	6.93302	6.42956	6.91734	6.40485	8.03556	9.71076	8.1686	8.14724	6.76951	8.72547	7.75951	7.11997	7.47377	7.82028	8.37157	6.16161	7.09925	6.73798	9.08314	6.46119	5.18004	6.6799	6.87754	6.5048	6.84256	7.19685	5.76316	8.19931	6.6828	7.17528	5.61368	5.80948	6.78893	7.48526	9.01944	5.42818	7.1601	7.19323	7.94121
male	7.52505	7.06061	7.17092	5.71333	6.86468	7.22134	6.8694	6.80642	7.19042	6.61516	6.42657	6.12338	6.97981	6.69309	8.10188	9.97285	8.57073	8.50047	6.92353	8.99469	7.68238	6.77682	7.5261	8.02123	8.34578	6.13405	6.70647	6.72363	9.77531	6.52712	4.84544	6.55711	6.59993	6.73622	6.90226	7.46978	5.9374	8.36427	6.37897	7.12178	5.76475	5.8368	6.64008	7.63349	9.12608	5.45291	7.17925	6.3086	6.17116
male	7.53189	7.06037	6.73303	5.78373	6.81745	7.49146	6.83086	6.97449	7.14609	6.78211	6.85231	6.21055	6.93096	6.59099	7.95694	9.73697	8.10705	8.29325	7.04423	8.73479	7.74416	7.01195	7.45177	7.91599	8.45698	6.29425	6.92256	6.89752	8.90821	6.46355	5.01257	6.68341	6.62832	6.52231	7.03479	7.39453	6.37377	8.11905	6.62331	7.10398	5.75824	5.85404	6.20736	7.33865	8.86829	5.61922	6.92721	6.37724	6.37078
female	7.45346	7.06017	6.73309	6.27483	7.77687	7.36474	6.91342	7.08866	7.0558	6.51442	7.07315	6.0556	6.98121	6.65472	7.87007	9.73671	8.2536	8.24356	6.91332	8.81125	8.34024	7.38994	7.07791	7.89771	8.33724	6.31369	6.78511	6.75854	9.16078	6.58469	5.04105	6.63111	6.44275	6.49306	6.95312	7.24668	5.92895	8.0003	6.93785	8.00666	5.89116	5.8557	6.46304	7.58676	8.90092	5.53677	7.05551	6.55583	6.3554
female	7.84793	7.05986	6.66285	5.69823	6.91673	7.32137	6.99363	7.23188	7.34275	6.66909	6.58523	6.23436	6.97884	6.67876	8.21427	9.98286	8.73404	8.72378	6.64992	9.12178	7.62644	6.74745	7.98526	8.29539	8.24665	6.05721	6.81915	6.77382	9.43469	6.59501	4.559	6.65345	6.58846	6.46313	7.15278	7.20741	5.60623	8.15028	6.31549	5.96492	5.67976	5.85179	6.46126	7.81889	9.30833	5.43949	7.13133	6.73826	7.03995
male	7.7006	7.05952	6.6934	5.52464	6.96976	7.54396	6.99498	7.19821	7.16094	6.74334	6.75261	6.17224	7.18593	6.94343	7.90909	9.91206	8.27949	8.37318	7.14801	8.89893	7.67048	6.67722	7.37161	7.9481	8.50602	6.22387	6.891	6.83985	9.17116	6.56967	4.77031	6.70252	6.88832	6.35802	7.0186	7.70795	5.66241	8.38809	6.39154	7.05653	5.88704	5.84086	5.93345	7.39254	8.98895	5.6525	6.96039	6.35071	6.20114
female	7.60156	7.05931	6.5635	5.36681	7.09236	7.34532	6.82332	7.22758	6.56094	6.55111	7.11146	6.60515	6.85079	6.6299	7.8835	9.50391	8.32723	8.47142	6.58831	8.65913	7.53133	6.38128	7.34494	7.89404	8.05996	6.39462	7.12555	6.7252	9.15846	6.37806	5.01885	6.58157	6.7734	6.50775	6.68969	7.26239	6.02243	7.95662	6.0807	7.16674	5.95549	6.24231	6.5757	7.51377	8.90176	5.59214	7.03398	6.57016	6.76618
female	7.67198	7.05865	6.66858	5.69321	7.17409	7.33138	7.20586	7.28165	7.54649	6.54431	7.49066	6.17378	6.86074	6.57514	7.76993	9.7454	8.11617	8.17557	6.85704	8.73875	7.42572	6.59918	7.38517	7.7209	8.30716	6.33802	6.99461	6.62418	8.89826	6.70619	5.11839	6.65847	6.58318	6.41336	7.01181	7.44077	5.704	8.18944	6.35469	6.90631	5.95439	5.90842	6.75653	7.39919	8.78939	5.69388	6.85668	6.31303	6.86543
female	7.5629	7.05769	6.91996	6.05573	7.01546	7.42689	6.80713	6.74295	7.20885	6.60564	6.608	6.20015	6.91797	6.53237	7.96974	9.92182	8.38141	8.31423	7.15288	8.99012	7.74227	7.1755	7.0979	7.90762	8.58008	6.29065	6.89057	6.57876	9.16665	6.56784	5.09361	6.59662	6.78075	6.44535	6.94863	7.49203	5.84737	8.45292	6.57792	6.89933	5.62908	5.81826	6.41722	7.39359	9.00635	5.57098	6.93631	6.29977	6.29819
female	7.54096	7.05742	6.61529	5.61764	6.94261	7.28775	7.2749	7.47753	6.91857	6.72206	7.13123	6.27636	7.05851	6.70521	8.0163	9.92068	8.16515	8.31913	6.96079	8.86943	7.96178	6.82076	7.31643	7.78761	8.59573	6.09723	6.82328	6.80887	9.01631	6.57186	4.75716	6.70259	6.57117	6.56991	7.07544	7.62128	5.60947	8.36311	6.24816	6.23102	5.95074	5.98567	6.49954	7.40555	8.9201	5.78292	7.09235	6.27781	6.37882
male	7.57915	7.05728	6.83827	6.1644	7.09247	7.29943	6.98908	7.07014	6.98305	6.58879	6.45496	6.1479	6.9457	6.58907	7.93818	9.92739	8.22842	8.2519	6.93628	8.89059	7.8411	7.32027	7.34411	7.98217	8.53227	6.24385	6.92004	6.70975	9.26229	6.48271	5.34967	6.60249	6.90189	6.59509	6.93791	7.45984	5.97673	8.26667	6.27561	5.9583	6.03485	5.85249	6.11423	7.59579	9.01006	5.56185	6.92608	6.39976	6.42423
female	7.61617	7.05696	6.65416	5.7522	6.95651	7.78517	6.84339	6.60899	7.49935	6.61265	6.8251	6.1595	7.0136	6.55574	7.89769	9.86958	8.23017	8.2985	6.88291	8.81846	7.79584	6.78443	7.4725	7.93095	8.54629	6.54493	6.90247	6.62396	9.02946	6.70368	4.96659	6.62979	6.57081	6.42135	6.73187	7.42216	5.74708	8.26868	6.33382	6.44203	5.87996	5.74487	6.51555	7.32942	8.80771	5.54327	6.9549	6.38259	6.41353
female	7.62044	7.05638	6.91811	5.87135	7.18029	7.23452	7.17408	6.63691	7.36695	6.88889	7.45377	6.19175	6.97379	6.50524	8.12277	9.90412	8.43395	8.4288	6.8647	8.77492	7.36009	6.7866	7.30683	7.9153	8.44671	6.11569	6.82802	6.65056	9.39329	6.52576	4.87347	6.5633	6.72823	6.41613	6.7847	7.50913	5.4542	8.24556	6.35339	5.95396	5.74324	5.84339	6.57009	7.54224	9.00467	5.43171	7.39411	6.36692	5.99657
female	7.47912	7.05611	7.67641	6.12075	7.38406	7.50754	6.66783	6.74557	7.33022	6.58721	7.15778	6.45056	6.94718	6.5779	7.97591	9.75185	8.17933	8.36974	6.85412	8.71157	7.60671	6.8473	7.08507	7.94003	8.19111	6.13482	6.8874	6.87756	9.0866	6.48882	4.92759	6.69593	6.69496	6.28003	6.75994	7.34504	5.99103	8.21515	6.55669	6.79614	5.76551	5.89525	5.86477	7.46248	8.87486	5.47528	7.13791	6.5598	7.47988
female	7.48413	7.05569	6.73684	5.47529	7.24347	7.47014	7.10465	7.13589	7.05879	6.6274	7.04154	6.13998	7.03489	6.49741	7.9609	10.0332	8.44693	8.42567	6.97948	9.00494	7.56614	6.6308	7.07199	7.76736	8.53711	6.12647	6.82389	6.61399	9.29737	6.55029	4.90968	6.76004	6.84412	6.68511	6.99356	7.64845	5.5593	8.39006	6.34173	7.03141	5.81598	6.19153	7.31501	7.29074	9.12311	6.42297	7.09525	6.90122	6.72161
male	7.44827	7.05418	6.63171	5.85029	7.1659	7.11041	7.0952	6.94831	6.94401	6.58181	6.53479	6.31738	6.81686	6.63585	7.71024	9.53233	8.11779	8.28174	6.81892	8.66234	7.5942	7.05904	7.35614	7.77005	8.08198	6.22808	6.73575	6.63663	8.96447	6.59474	5.5813	6.79673	6.52144	6.56198	6.70803	7.24711	5.96258	8.02153	6.63228	7.64925	6.22041	5.80308	6.0559	7.29481	8.79725	5.7035	6.9873	6.29155	6.54186
female	7.77546	7.05322	7.01102	5.60092	7.41598	7.23412	7.1667	7.14442	7.05467	6.72117	6.50818	6.4874	6.96649	6.67646	7.86887	9.69912	8.18268	8.38273	6.7947	8.75236	7.58651	6.44136	7.38502	7.84804	8.38001	6.2613	6.7929	6.83371	9.17847	6.40494	4.84704	6.64934	6.65753	6.58061	6.7959	7.38782	5.75617	8.17441	6.26174	6.58538	5.85125	6.12293	6.1675	7.23891	8.83975	5.51263	7.02646	6.47724	6.47481
female	7.84579	7.05266	6.95555	5.84506	6.96734	7.32116	7.33426	6.98529	6.9802	6.62696	6.76652	6.19222	6.92462	6.78228	7.72684	9.62017	8.02272	8.28562	6.80707	8.4935	7.84628	7.11782	7.40249	8.34017	8.18577	6.20718	6.79388	6.73702	8.98914	6.35494	4.68472	6.40627	6.83389	6.42189	7.18921	7.39028	5.86872	8.0603	6.28642	6.43186	5.65973	5.99037	6.35194	7.24553	8.78124	5.56051	7.79493	6.27348	6.31666
male	7.7178	7.05256	6.76152	5.90325	7.06709	7.21242	7.11253	7.27485	7.2197	6.59447	6.70035	6.33735	6.82401	6.56013	8.00517	9.74289	8.40671	8.40328	6.75795	8.93467	8.29034	7.13832	7.73014	7.90423	8.04968	6.36362	6.76881	6.79441	9.19769	6.80842	4.61249	6.58461	6.31178	6.33032	6.81317	7.262	5.8659	7.80829	6.78011	5.93511	5.903	5.83199	6.32284	7.5315	9.10021	5.46262	6.88581	6.39484	6.46027
female	7.61572	7.05231	7.11691	5.63027	7.1403	7.78258	7.38742	7.1342	7.17656	6.86738	6.77638	6.29881	6.93343	6.52399	8.28997	9.81433	8.32281	8.38017	6.5959	8.96123	7.64311	6.42934	7.43433	8.02551	8.3927	6.22143	7.35931	6.69199	9.0647	6.58415	4.95733	6.69679	6.81639	6.48432	6.87506	7.5301	5.66598	8.18941	6.1815	8.08772	5.83654	5.75526	6.33918	7.36505	9.00994	5.60232	6.88406	6.404	6.7295
male	7.51467	7.05198	7.4207	5.52727	6.94706	7.35679	6.66355	6.57557	6.88485	6.90016	7.03462	6.32685	7.02428	6.52436	8.13725	9.9064	8.0128	8.29923	7.11613	8.7218	7.69971	6.72455	7.00472	7.79701	8.69349	6.49403	7.02329	6.69758	8.98166	6.49211	4.91568	6.71841	6.66997	6.51214	6.81439	7.50042	6.42889	8.60778	6.35091	5.7397	6.17979	5.86269	6.31821	7.58115	8.72946	5.9115	6.96931	6.71452	6.22648
female	7.56475	7.05192	6.65068	5.78093	7.11786	7.44137	7.09928	7.17358	6.89579	6.60607	7.83439	6.23022	7.07068	6.50368	7.76994	9.58843	8.2075	8.33982	6.76648	8.71471	7.67143	7.12395	7.0625	8.22523	8.12753	6.0176	6.79136	6.62671	9.15713	6.44835	6.3909	6.45745	7.09844	6.71369	6.88735	7.62571	5.88041	8.08176	6.48586	6.7323	5.83733	5.71709	6.9842	7.21905	8.81164	5.73306	7.48442	6.34621	6.6671
male	7.48317	7.05182	6.78951	5.75057	7.06672	7.29123	7.20454	7.14693	7.22318	6.69676	6.79318	6.23345	6.89289	7.00385	7.72159	9.72003	7.98653	8.139	6.73035	8.72782	7.72584	6.91721	7.09818	7.74362	8.2613	6.21669	6.73759	6.48035	8.77884	6.84595	5.08691	6.57455	6.69779	6.44227	6.74534	7.47187	6.42069	8.15122	6.48637	5.92619	6.23449	5.80338	6.85945	7.24156	8.71629	6.14454	7.07149	6.30632	7.45115
female	7.71699	7.05133	6.67042	5.75935	7.00002	7.19664	7.6146	7.22593	6.78811	6.99227	6.67382	6.15841	6.87388	6.68789	8.08331	9.85278	8.43321	8.42826	7.01127	8.88132	7.69596	7.16848	7.35304	8.05731	8.16228	6.35233	7.58058	6.84295	9.11038	6.52793	4.79976	6.58322	6.7405	6.35072	7.03337	7.24964	5.71666	8.07168	6.51408	6.46002	5.75261	6.05096	6.24634	7.53735	8.99109	5.38235	7.19857	6.34916	6.90613
female	7.64633	7.04999	6.70952	5.58097	7.13023	7.28772	6.92544	6.88039	6.97592	6.90469	6.75647	6.20892	7.08941	6.47565	7.71268	9.86185	8.00461	8.37243	6.85887	8.60831	7.67435	6.55151	7.10578	7.92567	8.57888	6.28825	6.82813	6.80745	8.75674	6.48249	4.84721	6.87537	6.57919	6.49204	6.99977	7.39025	5.58845	8.41396	6.30491	6.13108	5.99514	5.9134	6.44229	7.07846	8.82506	5.79318	7.01565	6.48836	6.65067
male	8.24187	7.04958	7.17672	5.44669	7.59349	7.26557	6.84019	7.30121	6.90879	6.76519	7.30577	6.34354	6.82337	6.67434	8.1529	9.78632	8.31505	8.43844	6.84837	8.93653	7.67166	6.76612	7.34682	7.90611	8.27969	6.20141	6.88936	6.79055	9.2023	6.45668	4.81478	6.55778	6.65073	6.5185	6.81895	7.47663	5.80658	8.12051	6.39337	7.58664	5.70024	5.87725	7.13795	7.43244	8.87473	5.39977	7.26366	6.34311	6.95951
female	7.55295	7.04937	6.68614	5.80738	7.06902	7.31802	6.92171	6.81129	7.06381	6.64936	6.66143	6.31739	7.27341	6.66813	7.91803	9.89465	8.28058	8.33017	6.85619	8.72785	7.69986	6.74424	7.16913	7.89048	8.67068	6.33906	6.82631	6.60513	9.08361	6.47809	5.29279	7.16473	6.7945	6.67248	6.83842	7.31985	5.87331	8.47383	6.49754	7.458	5.91066	5.90334	6.24462	7.66445	8.96952	5.62426	7.10747	6.46211	6.71557
male	7.65206	7.04837	6.68037	5.541	6.60834	7.14192	6.9705	7.02871	7.05004	6.61939	6.59419	6.15287	6.96329	6.52454	7.79057	10.0547	8.34459	8.47616	6.91866	8.95525	7.72109	6.7936	6.98833	7.98932	8.28818	6.40924	6.83209	8.02011	9.31068	6.59153	4.72582	6.71764	6.60984	6.67677	6.98018	7.36992	5.56574	8.22911	6.31129	6.12887	7.43303	7.91797	5.5728	7.34256	9.00938	5.57895	6.96542	6.4211	7.66604
female	7.59306	7.04727	6.69994	6.06099	7.16806	7.63631	6.87805	6.49067	7.44137	6.66299	6.3769	6.15844	7.21399	7.02998	8.16257	9.83426	8.40569	8.25998	7.144	8.90151	7.78777	7.19175	7.25017	8.19339	8.35532	5.94336	6.87314	6.65599	9.30454	6.27072	4.91606	6.37779	6.55217	6.63314	6.96517	7.18898	5.66514	8.45112	6.42786	6.98674	5.61259	5.74386	6.45964	7.55316	8.95696	5.38086	7.52681	6.3884	6.12034
female	7.45431	7.04579	6.97512	6.54639	7.13086	7.6968	8.19237	6.99533	6.80374	6.54835	8.37405	6.06953	6.8336	6.34156	7.99917	9.87326	8.50506	8.29845	6.89541	9.1436	7.44239	6.43902	7.12292	8.03153	8.29026	6.14728	7.2792	6.59813	9.13766	6.63547	5.08227	6.61772	6.51019	6.63784	6.96484	7.39414	6.12425	8.29448	6.25014	6.11949	5.87663	5.77339	6.5945	7.30085	9.13708	5.58658	6.93346	6.26579	6.7678
male	7.80886	7.04544	6.67904	5.69417	7.02643	7.17615	7.03632	7.27887	7.44562	6.80292	6.58298	6.27743	6.94138	6.59813	7.89436	9.72149	8.19384	8.25399	6.76882	8.75068	7.70599	6.92276	7.38899	8.1059	8.28387	6.1035	6.98292	6.72404	9.21544	6.47315	4.82191	6.49651	6.40965	6.63721	6.87126	7.33874	5.71421	8.2207	6.46862	6.67588	5.65889	5.96368	6.34585	7.26713	8.95552	5.57031	7.0427	6.73183	7.39717
female	7.59938	7.0446	6.78465	5.47954	6.92607	7.52815	6.8478	6.81319	6.80538	7.03983	6.56032	6.3377	7.11298	6.68809	7.86975	9.82228	8.23753	8.307	7.04154	8.77309	7.67332	6.61225	7.40586	7.92055	8.61924	6.47081	7.05931	6.74351	9.18535	6.57909	5.04506	6.63028	6.78786	6.65614	6.81908	7.41692	6.19295	8.46725	6.24839	6.6306	5.90732	5.92048	6.15224	7.32542	8.83175	5.56655	7.03906	6.64188	7.03124
female	7.70967	7.0445	6.78427	5.98899	7.06569	7.32818	7.04965	7.16606	6.99052	6.57634	6.62487	6.23272	6.97164	6.58928	7.98437	9.77672	8.27217	8.30303	6.47012	8.93246	7.72576	7.02027	7.53292	8.03281	8.24641	6.35094	6.77403	6.81535	9.14827	6.50202	4.7689	6.52342	6.33923	6.46059	6.90369	7.2643	5.70999	8.13614	6.65747	7.20631	5.62186	5.82441	8.81119	7.44086	8.96004	5.67304	6.9198	6.38828	6.59024
female	7.51009	7.04428	6.57523	5.43142	7.52458	7.43663	7.49851	7.00794	7.42196	7.45661	6.95005	6.42538	6.90604	6.43897	8.04159	9.8181	8.36093	8.35849	6.93504	8.84158	7.64408	6.67612	7.28126	8.14153	8.44813	6.08238	7.00461	6.57829	9.5131	6.54374	5.21287	6.56208	6.52369	6.52793	6.8594	7.29187	5.8944	8.18092	6.22859	7.10904	5.6014	5.73673	6.03679	7.53611	8.97568	5.50184	7.32411	6.88197	6.81709
male	7.51742	7.0442	6.74926	6.55924	7.22011	7.47044	7.17452	6.71012	7.01297	6.55998	6.63733	6.15935	6.94182	6.54977	7.96502	9.80595	8.3077	8.2946	6.81228	8.78977	7.84785	7.40168	7.15282	7.85675	8.38599	6.82886	7.65313	6.76119	9.30472	6.52336	7.7643	6.7493	6.65279	6.49952	7.00155	7.28737	5.66205	8.15907	6.95546	7.56262	5.74224	6.03328	6.19866	7.54511	8.91417	5.57367	7.01034	6.33701	6.46578
male	7.67339	7.04407	6.75397	5.92806	7.18164	7.103	6.92578	7.18492	7.27791	6.70639	6.99887	6.25096	6.96457	6.713	7.95621	9.7811	8.43409	8.40822	6.67685	8.88657	7.82344	7.37668	7.582	7.99576	8.17485	6.28393	6.80837	6.90707	9.3709	6.51933	5.26063	6.5462	6.34638	6.41315	7.05145	7.23548	6.28943	8.1558	6.53072	6.89087	5.7625	5.8984	6.72387	7.50484	8.9326	5.38134	7.14088	6.4198	6.62647
male	7.5771	7.04298	6.82359	5.54925	6.96662	7.21989	7.01239	6.93217	7.21202	6.80158	6.55864	6.47911	7.29998	6.57732	7.92646	9.78995	8.30727	8.17723	7.33162	8.60163	7.66269	6.91516	7.78137	7.88093	8.42839	6.19424	6.94942	6.65161	9.13602	6.38119	5.00412	6.58603	6.95502	6.54353	6.74479	7.42089	6.87534	8.53849	6.37597	5.9117	7.1118	6.63613	7.79289	7.36613	8.66902	5.50942	7.01081	6.44821	7.06393
male	8.00669	7.04241	6.85891	6.6326	6.92684	7.53581	6.95512	6.77802	7.25714	6.50709	7.0184	6.85145	6.81244	6.62307	8.01851	9.70901	8.24928	8.22916	6.79549	8.76748	7.62876	7.10537	7.40687	7.97234	8.17165	6.29509	6.90629	6.72894	9.1578	6.42458	4.79292	6.5436	6.56656	6.4712	6.78542	7.33121	5.69222	8.21109	6.62483	6.98469	5.90724	5.83498	6.3368	7.37822	9.23509	5.61986	7.01984	6.44713	6.6404
male	7.48669	7.04183	6.86694	6.29337	7.30702	7.22547	7.46191	7.08906	7.05167	6.61031	6.78291	6.12031	6.88735	6.84733	7.86088	9.88946	8.26892	8.24622	6.93674	8.86934	7.68964	7.2489	7.33966	7.8219	8.34058	6.30978	6.92367	6.75572	9.04617	6.66762	4.92442	6.58579	6.55685	6.31042	6.89401	7.54776	6.01805	8.35207	6.48824	6.09226	5.86112	5.88918	7.24748	7.69199	8.82894	5.49519	6.94188	6.27311	6.52146
male	7.78723	7.04157	6.8852	5.52175	7.08667	7.25918	7.30163	7.18832	6.71386	6.67903	6.63724	6.84865	6.85337	6.74278	7.84033	9.60765	8.15836	8.30575	6.85592	8.5815	7.66434	6.81826	7.38484	7.8626	8.21653	6.30113	6.93768	6.71362	8.95102	6.41068	4.90898	6.64562	6.60646	6.54309	6.84604	7.41185	5.873	8.19217	6.32225	6.64739	5.89013	5.9311	6.19047	7.05629	8.79188	5.51656	7.21411	6.47095	6.88505
female	7.63547	7.0408	6.6615	5.56736	7.08474	7.27276	7.51363	7.06639	7.20978	7.54457	7.10127	6.33285	6.83389	6.9428	8.1727	9.74726	8.26004	8.32685	6.64788	8.92299	7.49248	6.32346	7.877	8.01162	8.09563	6.0793	6.69645	6.63032	9.13844	6.47638	5.34426	6.60157	6.64139	6.4973	6.72674	7.25771	6.03205	7.84113	6.14509	6.90012	5.72557	5.82336	6.12725	7.45405	8.95536	5.494	7.13636	6.30612	6.27971
female	7.53498	7.04027	6.65816	5.56604	7.0904	7.55416	6.94469	6.86652	7.02453	6.6881	7.12591	6.30776	7.05022	6.69105	8.00013	9.93055	8.53372	8.49211	7.02531	9.07749	7.69622	6.54222	7.32658	8.15133	8.34827	6.15575	6.72523	6.73986	9.42671	6.57838	4.80988	6.6324	7.27468	6.52309	6.84888	7.33942	5.6081	8.26404	6.13979	5.74241	5.63533	5.75356	6.29695	7.48964	9.13682	5.4396	6.97343	6.31564	6.01819
female	7.55619	7.03991	6.80515	5.54142	7.17123	7.49	7.25063	6.70555	7.46993	6.7277	7.39652	6.27568	6.88614	6.54885	7.73223	9.61986	8.34482	8.25043	7.14398	8.73546	7.62546	6.70089	7.68376	7.98116	8.39039	6.38511	6.99904	6.58879	9.15133	6.3743	5.07947	6.58002	6.86332	6.45084	6.68638	7.49727	8.43524	8.21852	6.23866	8.44237	5.90244	5.87726	7.24837	7.34328	8.78325	5.52945	7.01389	6.47386	6.57936
male	7.63371	7.03945	7.23432	6.0322	7.41282	7.11876	7.70192	6.8442	6.83956	6.54195	6.55868	6.11025	6.78116	6.52604	7.7478	9.48756	8.24323	8.13877	6.64439	8.54918	7.74627	6.92934	7.31864	8.19767	8.25949	6.05445	6.6634	6.49335	8.91166	6.79741	5.17511	6.47129	6.53968	6.23154	7.33462	7.39876	5.51485	7.96698	6.38737	6.47326	6.02768	6.40101	6.36885	7.05173	8.59665	5.57017	7.80189	6.62566	6.78222
male	7.67453	7.03916	6.61332	6.1617	7.03934	7.09663	7.18844	7.2064	6.79721	6.42292	6.40746	6.18318	6.9004	6.59198	8.04814	9.82702	8.34112	8.57329	6.70877	8.96907	7.8519	7.30701	7.35573	8.09519	8.25752	6.1863	6.65636	6.78218	8.92942	6.52334	4.90537	6.73601	6.56171	6.45007	7.07925	7.2233	5.70384	8.23382	6.86292	6.13282	5.67094	5.8028	6.49637	7.55323	8.78819	5.7889	7.21098	6.51294	6.78493
female	7.80369	7.03907	6.9467	5.54035	7.29358	7.25174	7.3131	7.12873	6.64628	7.72516	6.55749	6.21326	7.49476	6.61102	8.08081	9.74597	8.35729	8.49485	6.83417	8.7922	7.70109	6.48831	7.47076	8.41351	8.21446	6.39849	6.69852	6.89301	9.15709	6.33796	4.72323	6.78478	6.6072	6.54479	6.66567	7.37641	5.95344	8.14889	6.12861	6.39675	7.5438	5.82521	5.9924	7.17291	9.01686	5.38126	7.11948	6.31848	6.48398
male	7.65665	7.03883	6.69921	5.85611	7.06223	7.37167	6.95775	6.88571	6.88917	6.61081	6.56253	6.25468	6.88636	6.77975	7.92403	9.84738	8.47052	8.53312	6.8998	9.06508	7.90198	6.94321	7.53066	8.12798	8.29402	6.07052	6.8733	6.70765	9.26096	6.52068	4.74154	6.63561	6.62445	6.62406	7.00488	7.36733	5.7956	8.25402	6.24822	5.91348	5.65417	5.81593	5.97909	7.55606	9.09666	5.50568	7.15332	6.39158	6.88287
female	7.50572	7.03865	7.45509	5.48179	7.07533	7.29172	7.29617	7.08103	7.33927	6.51841	6.76039	6.21972	7.0571	6.46009	7.87541	9.85645	8.22657	8.27842	6.91695	8.85763	7.64704	6.6725	7.07908	7.90432	8.59679	6.8637	6.79574	6.58722	9.14944	6.54164	5.1842	6.55938	6.90158	6.7853	6.83889	7.50708	5.81088	8.18945	6.29908	7.34676	5.72611	6.05245	6.32798	7.46672	8.8564	5.57625	6.89451	6.23937	7.6679
female	7.78771	7.0378	6.61549	5.43216	6.85506	7.27051	7.93334	6.70296	7.04405	6.81965	7.08103	6.16992	6.90955	6.83117	7.974	9.68243	8.35713	8.37297	6.83174	8.76694	7.70518	6.5639	7.39947	8.16152	8.29125	6.26362	6.66961	6.88538	9.07213	6.64768	5.01992	6.59026	7.02174	6.46003	7.39681	7.30209	5.55025	8.10443	6.20376	6.75137	5.75083	6.96048	6.24713	7.47419	8.98223	5.54637	7.56201	6.5667	6.09743
male	7.90458	7.03763	6.74667	5.49331	6.93333	7.28056	6.90122	7.15174	7.25821	6.59282	6.46387	6.1899	6.8062	6.63532	7.79503	9.78154	8.46929	8.31215	6.68436	8.9289	7.70451	6.71554	7.23708	8.02912	7.94013	6.14647	6.81168	6.60925	9.2563	6.47732	5.30347	7.58489	6.78236	6.35634	6.71179	7.35773	5.89073	8.13132	6.1809	6.0696	5.79583	5.89332	6.0703	7.14096	9.13308	5.42925	6.91915	6.59227	6.68513
male	7.60796	7.0375	6.88064	5.62371	8.75144	8.05908	6.82494	6.87428	7.85392	6.85762	9.06624	6.28803	6.98851	6.6191	7.99085	9.89442	8.15928	8.18348	7.12956	8.78187	7.71865	6.55455	7.75766	8.00129	8.46423	6.35367	6.86386	6.70786	9.31247	6.32018	4.79384	6.50879	6.48005	6.5962	6.58275	7.38663	5.79845	8.87113	6.94973	7.00771	5.6163	5.90908	7.04135	7.64318	9.3727	5.61648	7.00599	6.35486	6.39841
female	7.41808	7.03741	6.80975	5.87517	7.00382	7.37213	6.7205	6.88286	7.4454	6.71078	7.23868	6.11899	7.11107	6.49841	7.72914	9.76101	7.96373	8.26292	6.91862	8.6251	7.58877	6.99467	7.20333	7.83023	8.47777	6.26937	6.90514	6.71283	8.98849	6.57642	4.85487	6.60455	6.72668	6.66431	7.08823	7.69242	5.75938	8.48281	6.62168	6.30984	5.85661	5.98668	5.85877	7.42625	8.62109	5.60058	6.97149	6.35821	6.39508
male	7.36494	7.03722	6.54412	6.08159	7.09215	7.51469	6.91761	6.77502	7.36543	6.53335	7.08897	6.371	6.80845	7.0601	8.36155	9.87825	8.69032	8.28918	6.93579	9.0103	7.62487	7.10242	7.57195	8.10152	8.31479	5.97075	7.236	6.50751	9.64624	6.37596	5.29241	6.4421	6.59059	6.68	6.81821	7.22999	6.4517	8.12471	6.41085	6.05505	5.57191	5.72525	7.30731	7.63461	9.31698	5.51864	6.93617	6.4174	7.0144
male	7.59872	7.0372	6.72948	5.91208	6.88877	7.3978	7.05131	6.94458	7.29016	6.65425	7.05541	6.31196	6.8044	6.41035	7.72788	9.62514	7.9997	8.24559	6.80561	8.57126	7.80334	7.1689	7.10801	7.85717	8.56067	6.07009	7.10807	6.64357	8.85212	6.43665	5.02216	6.53866	6.62559	6.33942	6.80669	7.43333	6.32302	8.13984	6.48516	6.08215	5.70603	5.83126	6.22485	7.32225	8.77493	5.59082	7.00795	6.74935	6.33835
male	7.505	7.03692	6.7177	6.30669	6.97149	7.44214	7.16151	6.74074	7.33785	6.71478	6.66747	6.21569	6.96489	6.59945	7.7435	9.76717	8.08607	8.29632	6.65053	8.55787	7.75567	7.39434	7.53963	7.76092	8.27228	6.22888	7.02916	6.65376	8.8576	6.47877	5.17232	6.81606	6.72592	6.62103	6.96061	7.35804	6.44549	8.29321	6.91107	6.19692	5.98822	6.10229	5.8676	7.25539	9.00668	5.68345	6.91789	6.39047	6.47534
female	7.47511	7.03662	6.65352	6.04573	7.2138	7.73466	6.99009	6.78793	6.99517	6.64776	6.78943	6.12275	6.99839	6.54509	8.04892	9.77283	8.16169	8.2003	6.82672	8.87297	7.78159	6.94695	7.40371	7.88863	8.2945	6.19	6.96621	6.59291	8.92901	6.63109	4.65993	6.60224	6.48346	6.53834	6.87125	7.42237	6.66747	8.16712	6.58583	6.31923	5.70371	5.81562	6.29203	7.52899	8.84051	5.60871	7.22511	6.69237	6.79324
male	7.43764	7.03622	6.58828	5.63982	6.90301	7.28569	7.24477	7.62103	7.31443	6.74715	6.45957	6.22393	6.90711	6.54352	8.05956	10.1684	8.74089	8.60229	7.2564	9.44702	7.62935	6.62368	7.29584	8.39935	8.57425	6.1279	6.96727	6.67171	9.27505	6.71212	5.02063	6.74153	6.94229	6.52181	7.10348	7.55384	5.58949	8.28554	6.28073	5.59302	5.77804	5.94719	6.89885	7.49642	9.29341	5.55819	7.08519	6.29104	7.02878
female	7.51665	7.03583	6.60914	5.89186	7.34875	7.74225	6.76071	6.822	7.11241	6.68651	6.51762	6.1711	6.98139	6.53868	7.92585	9.9686	8.18357	8.26827	6.95677	8.88416	7.73747	6.62567	6.83468	8.07799	8.58073	6.33559	7.11963	6.55527	9.16607	6.56077	4.93353	6.71479	6.72613	6.80815	6.77191	7.45969	5.7136	8.6334	6.2706	7.00762	5.82608	5.75696	6.06467	7.54617	8.75723	5.47099	6.8171	6.29516	6.73415
female	7.51004	7.03577	6.86049	6.41149	7.65565	7.30454	6.9802	6.86647	6.94068	6.53286	6.66648	6.13727	6.97506	6.54363	8.01742	9.80901	8.31949	8.3651	6.76505	8.87479	7.8043	7.31615	7.41653	7.88266	8.10122	6.27393	6.79383	6.70047	9.26096	6.58241	5.02732	6.52061	6.94643	6.49767	6.89466	7.36357	5.74703	8.20758	6.58332	8.25476	5.57847	5.91191	6.60072	7.63311	9.06932	5.50858	6.97729	6.27152	6.42648
female	7.68122	7.03519	6.68188	5.52809	6.83441	7.44117	7.08851	7.00249	7.21893	6.58286	6.77986	6.29775	6.91229	6.60852	8.06216	9.94372	8.43752	8.37658	6.85166	8.98574	7.58321	6.46826	7.40613	8.09945	8.26157	6.25994	6.85141	6.70094	9.22636	6.74005	5.05471	6.66162	6.81809	6.53418	6.86058	7.41941	5.62469	8.28291	6.25495	8.2225	5.70323	5.78195	6.12743	7.15565	9.09742	5.53898	6.869	6.32207	6.38495
male	7.76689	7.03511	6.59967	5.66483	6.98087	7.12806	6.77465	6.81353	7.1137	6.61648	6.55075	6.21063	6.94415	6.58764	7.82385	9.94287	8.3092	8.46447	6.9424	8.90078	7.65846	6.75565	7.2704	8.0475	8.43977	6.27753	7.22407	6.60044	9.30709	6.58468	5.74121	6.63662	6.77952	6.5023	6.82933	7.63911	6.62319	8.42677	6.35853	6.98747	5.78285	5.963	6.21279	7.27668	9.10976	5.47706	6.9879	6.66541	6.64122
female	7.5004	7.03498	7.55302	5.40294	7.36958	7.30848	7.50459	6.97637	7.37598	6.77438	6.6352	6.28561	7.069	6.68273	7.95172	9.92835	8.37215	8.3081	6.98589	8.86619	7.64872	6.63357	7.27423	7.90701	8.46233	6.45438	6.77238	6.67525	9.22098	7.04613	5.19862	6.84708	6.41464	6.48656	6.92735	7.23708	6.07967	8.16668	6.41312	5.54547	6.49377	5.92535	5.84754	7.44233	8.95667	5.80619	7.02824	6.28056	6.9789
male	7.7561	7.03491	6.73865	5.53709	7.06896	7.4765	7.31405	7.31715	7.49558	6.65672	6.62982	6.21455	6.96644	6.56197	7.7741	9.87469	8.2594	8.35242	6.78739	8.8953	7.62718	6.6829	7.2705	8.00847	8.33942	6.15268	7.45333	6.83814	9.09554	6.42399	4.71904	6.71246	6.84349	6.54863	7.07252	7.35955	5.58267	8.26916	6.33257	6.95401	5.75177	6.22709	6.21129	7.42567	8.99505	5.40545	7.00427	6.29441	7.1609
female	7.54625	7.03469	6.77207	5.42354	6.94426	7.46026	6.75487	7.0243	6.87263	6.70945	7.83831	6.24798	7.22143	6.59314	7.96183	10.0406	8.49045	8.51996	6.77446	9.05318	7.67401	6.70428	7.36912	8.04383	8.56397	6.35319	6.92124	6.73116	9.42792	6.58782	4.73207	6.6161	6.53276	6.59745	7.01876	7.47123	5.70051	9.89424	6.19442	6.02664	5.84089	5.92314	6.58023	7.44064	9.12166	5.67816	6.76877	6.2542	6.51358
male	7.91534	7.03451	6.59087	5.64349	6.98465	7.24299	6.81084	7.48902	6.98144	6.75065	7.00113	6.23736	6.91856	6.68855	7.89703	9.71159	8.51716	8.44264	6.86817	8.91545	7.6423	6.94004	7.49916	8.20362	7.99463	6.29155	7.15459	6.76338	9.35238	6.51919	5.40164	6.48613	6.56195	6.67017	7.07488	7.24638	5.96625	8.04382	6.49971	5.80917	5.71911	5.88899	7.17387	7.29917	9.15754	5.60115	7.18678	6.29727	6.42517
male	7.48918	7.03423	6.6617	5.59375	7.04536	7.2746	7.14392	6.67878	7.3428	6.53777	6.49725	6.39339	6.95441	6.55522	8.10439	9.82579	8.30227	8.19937	6.73035	8.96841	7.63766	6.77935	7.10322	7.97667	8.48711	6.37195	6.77556	6.60011	9.26096	6.45074	5.1656	6.54055	6.59542	6.48508	6.98753	7.48294	6.36536	8.2423	6.35034	6.7609	5.86139	5.82529	6.10101	7.88646	9.64823	5.59194	7.08106	6.47047	6.75518
male	7.51382	7.03398	6.98417	5.96161	7.17067	7.31508	7.15718	6.99562	7.2343	6.57075	7.148	6.32552	6.91295	6.64149	7.87061	9.74074	8.12882	8.2626	7.15618	8.83277	7.79731	7.09868	7.22647	7.89483	8.29773	6.29249	6.89874	6.62354	9.19992	6.55666	5.0342	6.55261	6.89347	6.36349	6.98427	7.54324	5.81667	8.18305	6.23698	6.01378	5.7115	5.86448	5.84418	7.42927	8.81686	5.70053	7.07748	6.75328	6.30655
female	7.47376	7.03375	6.5163	5.87395	7.17007	7.20651	6.86138	7.06251	6.95603	6.57144	6.84138	6.46937	6.78449	6.40958	7.89348	9.65705	8.38121	8.33062	6.71217	8.68478	7.63512	6.97706	7.52241	8.09018	8.07276	6.37808	6.80732	6.81193	9.02255	6.5425	4.95877	6.75105	6.47807	6.31499	7.17233	7.31526	5.70722	8.01737	6.22854	7.07922	5.80177	5.805	6.18946	7.33987	8.82897	5.65683	6.97939	6.72118	6.43675
female	7.69383	7.03326	6.65134	5.66388	7.08885	7.41448	7.08225	7.18696	7.25846	6.86666	7.11494	6.1804	7.01942	6.58992	8.02736	9.88071	8.41123	8.49532	6.76805	8.98199	7.76606	7.04203	7.44431	8.04236	8.33545	6.13698	6.86295	6.70205	9.36733	6.4967	5.08613	6.56286	6.80414	6.39806	6.72277	7.49587	5.67298	8.22017	6.5431	5.94169	5.7647	5.84745	6.2475	7.38982	9.16927	5.4798	6.99544	6.26305	6.79285
male	7.5013	7.03323	6.6132	5.8777	7.2756	7.5095	6.99649	6.80366	7.21192	6.74487	6.5609	6.21588	6.91488	6.84672	7.79784	9.77991	8.16768	8.03646	6.97169	8.54868	7.68483	7.06323	7.53971	8.1036	8.45167	6.35289	7.39438	6.58677	8.95644	6.36759	4.90479	6.60036	6.85367	6.62088	6.81068	7.52611	5.97156	8.38171	6.7094	6.05305	5.76628	5.96896	5.99834	7.31259	8.59828	6.2218	7.02073	6.47267	6.59947
male	7.63028	7.03278	6.65028	5.59818	6.83959	7.21477	6.87779	7.10031	7.08326	6.49269	8.12564	5.9729	7.01677	6.50601	7.87435	10.0079	8.27337	8.46542	6.80826	8.99872	7.7114	6.8382	7.27878	7.95747	8.48648	6.36794	6.79679	6.54907	9.06096	6.50041	4.75857	6.59252	6.71732	6.52404	6.87624	7.06743	6.03224	8.33407	6.26429	5.94678	5.84773	5.80675	6.33733	7.32766	8.99887	5.55919	6.97999	6.24063	6.18868
female	7.57763	7.03277	6.53885	5.71713	7.18812	7.47645	6.8202	6.73685	7.13539	6.58688	6.72227	6.23249	7.05926	6.58634	7.86518	9.90307	8.32257	8.32532	6.99609	8.84141	7.66788	6.92642	7.12865	7.89202	8.47953	6.28757	6.84691	6.88627	9.08575	6.45953	5.35132	6.59929	6.74487	6.4559	6.788	7.45428	6.08784	8.26097	6.31231	5.89056	5.79239	5.86754	6.14972	7.43184	8.97158	5.92438	7.05113	6.22157	7.07443
male	7.44262	7.03158	6.98294	5.84283	7.71861	7.37692	7.2145	7.10624	7.09903	6.65801	6.64525	6.29721	6.94253	6.71273	7.74531	9.72495	8.22041	8.24367	6.88517	8.74275	7.50105	6.56247	7.02734	8.07364	8.23678	6.21544	6.7681	6.52011	8.91515	6.77185	5.18469	6.66568	6.73168	6.41118	6.87416	7.36032	6.24211	8.20507	6.4149	7.17027	6.19921	5.73435	6.63864	7.55103	8.90393	5.7482	6.96046	6.3253	7.16536
male	7.66442	7.03112	6.68189	5.91446	7.00177	7.37116	6.92896	7.01791	7.24813	6.61693	6.6031	6.21231	7.02327	6.53174	7.97024	9.94106	8.30712	8.51674	6.98465	8.83511	7.85228	7.04575	7.34043	8.18237	8.43344	6.19581	6.82196	6.77962	9.18841	6.66664	4.73172	6.70587	6.69028	6.49426	7.10697	7.86381	5.75139	8.39164	6.44765	6.31171	5.76879	5.87242	5.95476	7.49812	8.97288	5.7308	7.18307	6.32811	6.51737
male	7.53319	7.02793	6.591	6.28867	7.19233	7.20023	6.99198	6.94825	6.84275	6.76256	6.97162	6.09067	6.99803	6.54765	8.26999	9.84173	8.38079	8.38142	7.01806	8.92027	7.87222	7.33116	7.35393	7.90444	8.40063	6.18582	6.94654	6.71236	9.44438	6.45001	4.98925	6.57464	6.50354	6.50516	7.01552	7.45077	5.55974	8.23276	6.88147	6.7233	5.75574	5.93803	6.15063	7.54402	8.99184	5.57466	6.96936	6.51144	6.10874
male	7.66273	7.02747	6.74999	6.36089	7.97693	7.20459	6.86678	6.92776	6.9473	6.58946	6.50907	6.11444	6.93904	6.58743	7.88344	9.89415	8.30069	8.27928	6.59568	8.89414	7.86148	7.50845	7.40101	7.86799	8.12283	6.25742	6.76168	6.76749	9.05551	6.67614	4.86339	6.96363	6.49422	6.46944	7.05687	7.31185	5.67758	8.06172	6.73503	6.57669	5.83179	5.81304	6.18185	7.55538	8.8979	5.54259	7.03254	6.36136	6.71924
male	7.65697	7.02637	6.84839	5.94779	7.04848	7.62204	6.85725	6.9551	6.87881	6.67804	6.63618	6.38533	6.96527	6.56886	8.04387	9.85418	8.38143	8.31075	7.04709	8.86541	7.79515	7.10111	7.59089	8.06591	8.42975	6.57785	6.83214	6.70797	9.3502	6.43161	4.99696	6.61046	6.77874	6.50592	7.01386	7.36448	5.66228	8.32041	6.39996	6.27378	5.6298	5.92534	6.57733	7.62111	9.02766	5.41883	7.13446	6.29813	6.35629
female	7.46826	7.02605	6.75075	5.68772	7.68451	7.24437	6.80918	6.2166	7.54665	6.61989	6.85225	6.1282	7.31877	6.63358	7.66418	9.69773	7.94821	8.10339	6.93503	8.51465	7.60328	6.75325	6.96094	7.79569	8.49009	6.27995	7.25417	6.65972	8.99103	6.7585	4.86483	6.54592	6.71959	6.46012	6.63301	7.5141	5.86174	8.28924	6.41647	6.71041	5.82536	5.91095	7.11058	7.32355	8.65461	5.54053	6.89362	6.88424	6.70962
male	7.80733	7.0246	6.76391	5.53853	7.74164	7.2687	6.85979	7.5877	7.003	6.61669	6.73946	6.30582	6.97144	6.749	7.84362	9.82606	8.35172	8.42305	6.85494	8.88764	7.61416	6.36941	7.47251	7.84097	8.17848	6.2333	6.99095	6.75526	9.12201	6.57733	5.07218	6.68051	6.51716	6.58574	6.92532	7.43193	5.80241	8.1551	6.11579	5.45604	5.8057	5.84833	5.92627	7.34693	8.9779	6.64392	6.99635	6.28756	6.23325
female	7.61086	7.0244	6.61604	5.68105	7.35925	7.33832	7.10764	7.15751	6.91541	6.54347	6.69442	6.05667	7.0305	6.50736	8.27668	9.80539	8.28489	8.31318	6.6335	8.82475	7.9184	6.86277	7.49641	7.88723	8.21876	6.19506	6.85327	6.91046	9.32586	6.52553	4.71319	6.66283	6.53314	6.36381	7.13641	7.29494	5.86635	8.01935	6.21433	5.77856	5.76375	5.8068	6.5363	7.53602	8.93238	5.64562	6.96372	6.38571	7.64483
male	7.30515	7.02359	6.71417	6.1571	7.13578	7.27373	6.69916	6.91984	6.99311	6.65616	7.04041	6.23694	6.97353	6.56641	8.13783	9.85774	8.17834	8.33685	6.92376	8.88721	7.66716	7.06336	6.9715	7.88055	8.38595	6.76246	6.86332	6.64452	9.01226	6.67316	4.97286	6.69067	6.49751	6.48205	6.95061	7.34962	6.33368	8.18193	6.43661	5.96345	5.78722	6.21282	6.49303	7.65435	8.94831	5.491	6.86865	6.43419	6.40522
female	7.5779	7.02283	6.63511	6.53463	7.3569	7.54338	7.3683	6.77365	7.24651	6.61522	7.1447	6.22032	7.01427	6.68009	7.74342	9.7729	7.94258	8.11032	7.00519	8.59873	7.69054	6.96848	7.44168	7.7783	8.50592	6.30698	6.98094	6.54074	8.90148	6.38195	6.78385	6.66963	6.99733	6.52534	6.78983	7.52189	5.72209	8.38049	6.5351	6.45579	5.94694	5.88984	8.14909	7.33422	8.72584	5.57434	7.02455	6.36752	6.90926
female	7.57268	7.02278	6.6724	5.95894	6.90476	7.45803	7.10109	6.94981	7.20796	6.54858	6.68706	6.08321	6.89274	7.09117	7.65949	9.68327	8.27482	8.25397	6.93009	8.76434	7.72213	7.26097	7.25062	8.01965	8.35292	6.17433	7.04784	6.60279	9.21482	6.46783	4.77244	6.43084	6.98085	6.49242	6.83	7.61658	6.07481	8.22139	6.64196	6.10656	5.75012	5.81287	6.90838	7.10113	8.89136	5.5824	7.03765	6.35469	6.44759
male	7.26906	7.02236	6.74327	6.13829	7.1046	7.01663	6.7892	7.1484	7.2871	6.66744	6.6552	6.1366	6.92196	6.57726	7.76098	9.88175	8.45975	8.21836	6.51202	9.03565	7.79486	7.39032	6.9914	8.07243	8.04827	6.35016	6.77656	6.68746	9.09696	6.62658	4.86112	6.47784	6.79065	6.44387	6.93465	7.11713	5.72838	8.00763	7.10065	6.43038	5.9948	5.88491	6.13621	7.57774	9.07525	5.63218	6.91017	6.65066	6.69118
male	7.48314	7.02231	6.60986	6.40227	7.17833	7.12001	6.75929	6.68995	6.89612	6.87219	6.39585	6.05131	6.95221	6.51982	7.93648	9.89014	8.25216	8.31131	7.53877	8.90588	7.88435	7.5312	7.09391	7.99407	8.45596	6.25185	6.75173	7.13767	9.26031	6.56996	4.69603	6.61539	6.83982	6.55424	7.07484	7.33976	5.91776	8.22411	7.07138	7.60959	5.77026	5.9781	6.07338	7.49404	9.01936	5.59162	7.00956	6.32655	6.83984
male	7.46095	7.02182	6.83275	6.19929	7.13782	7.50327	7.16191	7.05156	7.17289	6.62233	6.57726	6.15135	7.03758	6.46158	7.74955	9.73617	8.05757	8.20245	6.76574	8.63104	7.86222	7.2647	7.23386	7.91569	8.27139	6.17418	7.01032	6.75711	9.09673	6.47389	4.68818	6.61586	6.83141	6.53403	6.77331	7.42244	6.3126	8.21079	7.01651	6.2832	5.77721	5.87477	7.245	7.45572	8.84604	5.50361	7.05481	6.3551	6.47361
female	7.43258	7.02178	6.82471	5.88229	6.84221	7.38836	7.11568	6.83236	7.36715	6.67545	6.58471	6.29295	7.0243	6.59413	7.79751	9.83539	8.21698	8.18038	6.91131	8.7924	7.70915	7.04972	7.48124	7.93294	8.4704	6.33621	6.97002	6.57627	9.0972	6.54484	4.96103	6.68856	6.5142	6.36071	6.97625	7.41088	5.85831	8.36619	6.6332	5.67814	5.7695	6.07368	6.62526	7.5093	8.86893	5.43227	7.13056	6.31175	6.11789
female	7.53839	7.02125	7.08567	5.76386	6.98525	7.92846	6.87972	6.53454	6.95407	6.71408	7.23573	7.5751	6.95297	6.51099	8.02177	9.83684	8.04358	8.21884	6.88762	8.62827	7.71739	6.90862	7.403	7.97189	8.36761	6.1813	6.8623	6.74764	9.2971	6.54669	4.91334	6.57632	6.85339	6.49075	6.86618	7.51855	6.59622	8.38018	6.38239	6.97466	5.74793	5.96222	6.32394	7.54252	8.72003	5.49576	6.94199	6.36601	6.9155
male	7.50274	7.02122	7.22483	5.82908	7.6098	7.27626	6.7178	6.87631	7.59269	6.75998	6.66075	6.22783	6.97448	7.59988	8.09623	9.92177	8.28938	8.25441	7.03348	8.93245	7.77411	7.14728	7.05838	7.95416	8.50981	6.27614	6.74693	6.77874	9.39483	6.42082	4.89154	6.91076	6.6414	6.57632	7.27682	7.24962	5.76043	8.25166	6.54707	6.03065	5.61585	5.90293	5.71497	7.52196	9.01213	5.87204	6.98811	6.43676	6.56345
male	7.68455	7.02107	6.69396	5.87681	6.99074	7.20613	6.86594	6.8535	7.18785	6.87202	6.59318	6.05125	6.87928	6.96133	8.14076	9.68663	8.47968	8.30755	6.89292	8.85896	7.71381	7.13617	7.43323	8.18889	8.17954	6.16476	7.56233	6.58747	9.08199	6.39113	4.69706	6.65768	6.51822	6.94467	6.89186	7.19782	5.73188	8.14465	6.59565	6.0813	5.54447	6.03312	6.41338	7.3098	8.76472	5.43458	7.03582	6.53863	6.2001
female	7.52502	7.02058	6.52667	5.82864	7.34431	7.75721	7.60344	7.01334	7.27492	6.69662	6.60928	6.3272	7.01802	6.56002	8.01863	10.0594	8.45533	8.65006	6.82333	9.10711	7.72281	6.76812	7.44258	8.16881	8.33584	6.22526	6.85948	6.72684	9.31124	6.60086	5.18498	6.88407	6.77903	6.53423	6.99445	7.58561	5.60622	8.181	6.30426	6.30896	5.83185	6.22089	5.9821	7.47523	9.29906	5.51817	7.17001	6.2035	6.17733
female	7.47048	7.01881	6.90804	5.67551	7.15181	7.48624	6.84307	6.68281	6.95602	6.71298	7.67466	6.30312	6.98976	6.87095	7.98662	9.6638	8.12278	8.21321	6.85779	8.77444	7.62339	6.81496	7.33922	7.79155	8.26851	6.17524	7.06494	6.91997	9.10878	6.51363	5.47134	6.519	7.31147	6.58856	6.78517	7.29495	5.86146	8.2066	6.55932	6.32099	5.68353	5.98266	7.035	7.4174	8.69728	5.62959	7.06566	6.64379	7.03774
male	7.78383	7.01881	6.61824	5.76745	6.92428	7.1439	7.85879	7.30624	6.78536	6.68459	6.35882	6.31407	6.99411	6.50862	7.98424	9.82581	8.33309	8.38819	6.86179	8.79952	7.77756	7.02553	7.36662	8.05772	8.38267	6.16559	6.74851	6.76937	9.13508	6.56498	5.1054	6.64669	6.63808	6.61538	7.15849	7.31903	5.6315	8.16297	6.37423	8.06082	5.6631	6.18141	6.10124	7.44814	8.95019	5.43213	7.12003	6.45874	7.10221
male	7.59693	7.01879	6.64166	5.70015	6.95482	7.4343	7.48939	6.62939	7.20895	6.67385	6.96207	6.38422	6.87183	6.84008	8.13188	9.68472	8.2436	8.3703	7.17371	8.73177	7.62101	6.58157	7.39712	8.1321	8.24019	6.05641	7.2298	6.63583	9.10484	6.56901	5.13241	6.5946	6.48713	6.85114	6.90265	7.29746	5.6814	8.11281	6.21304	5.45187	5.987	5.94019	6.21464	7.48483	8.87184	5.54114	7.04951	6.39375	6.94084
male	7.56711	7.01877	6.62518	5.67807	6.78015	7.48323	7.13567	6.63373	7.1725	6.71093	6.54253	6.22051	7.06194	6.5676	7.74955	9.9238	8.09335	8.28227	7.0152	8.7761	7.75334	6.9231	7.40093	7.92825	8.46904	6.32639	7.13338	6.62729	9.12843	6.48368	4.86928	6.7347	6.71457	6.61189	6.8733	7.59114	5.96004	8.31509	6.4323	6.68933	5.84415	5.84901	6.26393	7.36031	8.75651	6.10387	6.98375	6.52417	6.62476
female	7.44601	7.01874	6.56843	6.17013	7.2389	7.31358	6.85486	6.91651	7.01695	6.71502	7.43775	6.28497	6.97637	6.54536	8.19288	9.6367	8.21694	8.28634	6.76438	8.72451	7.72881	7.29511	7.40924	7.94286	8.22039	6.15096	6.80411	6.69041	9.12549	6.44464	5.25684	6.46207	6.89662	6.39581	6.68603	7.37927	6.63052	8.09261	6.91662	6.7877	5.67119	5.88861	6.15541	7.4807	8.91892	5.74726	6.9965	6.90621	6.6245
female	7.95981	7.01852	7.12796	5.78322	6.92559	7.18231	6.96819	7.00429	6.77543	6.61481	6.4646	6.1193	7.20176	6.63702	8.04641	9.87991	8.42662	8.59672	6.55453	8.92114	7.77079	7.01201	7.58582	8.15794	8.32067	6.12534	6.74902	6.81117	9.12661	6.53946	4.62226	6.74675	6.5086	7.17313	6.95382	7.36891	5.57919	8.13237	6.55225	6.0209	5.71831	5.76592	5.94488	7.44231	9.19406	5.44263	7.13155	6.39871	6.07045
male	7.73751	7.01839	6.74471	5.4631	7.12316	8.04596	7.0455	7.16219	7.00837	7.30548	6.38488	6.16114	7.90123	6.59768	8.02013	9.75226	8.40681	8.34834	6.96989	8.91238	7.64896	6.64866	7.5658	8.00024	7.73797	5.99082	6.79357	6.80818	9.25636	6.49529	4.70342	6.76761	6.64209	6.47685	6.84253	7.36754	5.68718	8.08752	6.20096	6.14037	5.64257	5.85689	5.98242	7.54693	8.97777	5.4513	6.9161	6.30369	6.31277
female	7.66645	7.01609	6.66312	5.38808	7.07402	7.24863	7.26675	7.05252	6.84659	6.60628	6.8828	6.17854	6.95597	6.5937	8.0251	9.79133	8.34265	8.41158	6.77189	8.80602	7.67648	6.72275	7.12208	8.02576	8.31095	6.30504	6.8732	6.74027	9.17478	6.57435	4.96899	6.74519	6.63188	6.58396	6.89709	7.42284	5.76804	8.21719	6.26413	7.86485	5.9444	5.76122	6.7056	7.30683	8.99013	5.57418	7.09483	6.55318	7.247
female	8.28778	7.01601	6.67482	5.59383	7.2896	7.216	7.2618	7.21459	7.07474	6.52757	6.49447	6.31241	6.86367	6.87652	7.77299	9.6354	8.37756	8.46359	6.77543	8.79226	7.59532	6.54896	7.1698	7.82201	8.29063	6.1226	7.12178	6.67664	9.15804	6.80534	5.16475	6.57227	6.67792	6.38275	6.64854	7.37254	6.02705	8.19476	6.2167	7.40193	5.84892	5.86478	6.96241	7.3123	8.81119	6.23641	6.9633	6.43973	6.49282
female	7.52228	7.01542	6.63193	6.33958	7.16312	7.09883	7.12847	6.64919	6.73655	6.47928	6.87627	6.5197	6.89786	6.55439	7.90266	9.67237	8.31575	8.30073	6.79222	8.83565	7.7843	7.22019	7.21012	8.04543	8.31265	6.12195	6.79263	6.64581	9.26347	6.59308	6.43269	6.46469	6.43476	6.41572	6.76055	7.28308	5.67066	8.06892	7.0057	6.25716	5.95302	5.70814	8.43298	7.2727	9.04652	5.72724	6.86363	6.21177	7.49758
female	7.44861	7.01535	6.62213	6.54681	7.07025	7.17542	6.71719	6.51805	6.97907	6.6137	6.60353	6.2244	6.90216	6.50426	8.20037	10.0719	8.60185	8.39417	7.13054	9.14694	7.63342	6.89541	6.81791	8.14264	8.39345	6.26237	6.9688	6.72465	9.54273	6.62852	4.85535	6.57443	6.65608	6.50787	6.94583	7.47848	5.8558	8.0562	6.5629	5.93651	5.62761	6.19124	6.65911	7.55314	9.24873	5.52492	6.97744	6.41425	6.40769
female	7.35178	7.01533	6.93936	6.10045	7.15357	7.22248	7.15352	6.81044	7.01058	6.57601	6.95376	6.43424	6.93846	6.90581	7.91998	9.77812	8.11561	8.18502	6.95239	8.82231	7.82045	7.31949	7.32441	7.80756	8.58613	6.26387	6.80594	6.73344	9.24155	6.39894	5.42342	6.54326	6.73174	6.49303	6.82998	7.37119	5.88201	8.04698	6.8878	7.30022	5.69606	5.88809	6.48319	7.54467	8.86876	5.55693	6.8919	6.32009	6.96303
male	7.59515	7.01507	6.62382	6.06641	7.0911	7.41469	6.92403	6.79546	6.98686	6.67895	7.90145	6.05856	7.10372	6.58114	7.84999	9.71172	8.17409	8.31845	6.87606	8.69672	7.77323	7.2543	7.36736	8.03298	8.24756	6.24747	6.95353	6.88087	9.20144	6.32433	4.93141	6.71956	6.542	6.43823	6.92696	7.35673	5.75443	8.15926	6.40385	7.3155	5.77792	5.92384	5.95637	7.43474	8.85689	5.73329	7.01062	6.22206	6.08702
male	7.49773	7.01491	7.07718	6.28781	7.31288	7.41349	7.14444	7.50126	6.94104	6.67458	7.32687	6.27445	7.04921	6.65213	7.90545	9.74479	8.23358	8.19839	7.13224	8.77096	7.8988	7.27671	7.1868	7.8499	8.45869	6.48283	7.0087	6.78668	9.06291	6.4371	6.44839	6.74401	6.83919	6.49179	7.10099	7.47031	5.72683	8.29382	6.66608	6.19416	6.21926	5.99081	6.14849	8.38716	8.98136	5.5987	7.06862	6.80303	6.23617
male	7.54136	7.01456	6.83788	6.18038	6.92084	7.43943	7.202	7.06161	7.92256	6.73998	7.01708	6.18857	6.95716	6.48448	7.69569	9.46353	7.49136	7.91655	7.06223	8.06413	7.6065	6.77762	7.20462	7.76958	8.43692	6.24281	6.87962	6.65306	8.77226	6.29461	4.92244	6.74733	6.89023	6.45117	6.68508	7.56088	5.86488	8.17773	6.50263	6.7645	5.79818	5.67192	6.68606	7.03097	8.17315	5.55163	6.9281	6.29681	6.38769
male	7.51051	7.01443	6.76473	6.38251	7.33086	7.33009	6.98148	6.83828	7.08303	6.63117	6.44382	6.25015	6.94376	6.56562	7.79354	9.69077	8.13144	8.18049	7.0245	8.61065	7.83995	7.44939	7.26351	7.71465	8.38699	6.55875	6.83877	6.86337	8.96345	6.57187	4.74654	6.7087	6.81791	6.51672	6.84547	7.37381	5.82325	8.10312	7.02002	6.18516	5.82769	5.93504	5.86936	7.27759	8.93104	5.45035	7.07314	6.39793	6.23188
female	7.61098	7.01242	6.60227	5.49617	6.90538	7.79436	7.05564	6.85083	6.57366	6.47401	6.75278	6.00577	7.03076	6.61478	7.88587	9.87811	8.13478	8.41328	6.81579	8.80799	7.7251	6.49396	7.43578	7.99363	8.29502	6.17163	7.14158	6.66221	9.17544	6.7547	5.26777	6.8575	6.73433	6.45563	6.64684	7.50786	5.88147	8.30306	6.19403	6.00156	6.08124	5.80964	6.71109	7.1297	9.07239	5.62756	7.02956	6.36013	6.58359
male	7.74879	7.01216	6.72846	5.70824	6.78483	7.26973	7.01566	7.11114	6.93098	7.38269	7.02731	6.33111	6.96806	6.8927	7.91667	9.69	8.37989	8.38411	7.0834	8.81418	7.75851	6.60018	7.33284	8.19961	8.27774	6.2655	7.41181	6.6537	9.1842	6.43459	4.8668	6.52391	6.62737	6.83397	6.92734	7.25801	7.08675	8.23871	6.24438	6.15192	7.86823	6.03653	6.17847	7.10606	9.02954	5.55082	7.17658	6.85133	6.58215
male	7.96441	7.01211	6.61698	5.51773	7.31452	7.37706	8.22715	6.81857	7.10387	6.36567	6.6618	6.29395	7.00938	6.70061	7.74342	9.78956	8.38117	8.49818	6.9013	8.99051	7.72887	6.76407	7.37283	8.36219	8.2042	6.02371	6.7477	6.88968	9.37617	6.30157	6.21756	6.70392	6.71806	6.43611	6.9496	7.59766	6.78626	8.28627	6.07877	5.88355	5.76979	6.28134	6.04326	6.96724	9.07265	5.36314	7.54103	6.37186	6.44683
female	7.65353	7.01175	6.67911	5.96045	6.96442	7.50412	7.13043	6.49608	6.84466	7.76337	7.45024	6.09866	6.81279	7.07345	8.10724	9.67056	8.26837	8.22608	6.8176	8.65326	7.71085	7.14174	7.19801	8.05446	8.50538	6.19095	6.91478	6.61027	9.20814	6.34633	5.66508	6.48586	6.82766	6.39557	7.15487	7.3794	6.07803	8.18349	6.72286	6.63948	5.70355	5.97864	6.23822	7.45329	8.8211	5.42303	7.36391	6.67223	7.28289
female	7.62997	7.011	6.73524	5.76949	7.45236	7.65187	6.85876	6.97747	6.96795	6.6937	7.42601	6.18961	6.94163	6.48782	8.1266	9.83883	8.26337	8.44381	6.8035	8.85125	7.7106	6.90344	7.40673	7.9977	8.33158	6.20874	6.82041	6.75711	9.16069	6.56231	5.78848	6.69897	6.5673	6.52455	6.86144	7.4822	6.17733	8.10511	6.5864	6.00935	5.8964	5.92115	6.61894	7.5462	8.85764	5.50736	6.93071	6.27527	7.32645
male	7.75578	7.01062	7.00655	5.91478	7.22999	7.26871	6.96483	7.38157	7.13087	6.72719	6.37567	6.19281	6.96326	6.52847	8.02029	9.7123	8.41909	8.50494	6.50763	8.8431	7.85537	7.27501	7.44137	8.05935	8.00637	6.11921	6.7135	6.80847	9.27617	6.56405	4.601	6.46561	6.44847	6.53864	6.88373	7.38434	5.78613	8.02047	6.74528	6.73602	5.73158	5.77555	5.71504	7.51434	8.94543	5.41469	7.00974	6.31399	6.6042
female	7.49375	7.00985	6.75353	6.23141	7.02174	7.47356	6.96711	6.86785	6.97189	6.63828	7.1657	6.68735	6.95357	6.54436	8.03145	9.7824	8.63274	8.3329	6.81333	8.80455	7.76566	7.30347	7.53806	8.08075	8.37311	6.26362	6.7567	6.74714	9.28277	6.53536	4.78248	6.6775	6.60422	6.3662	7.18813	7.2822	5.6534	8.10917	6.6481	6.58467	5.89078	5.77819	5.95003	7.41932	8.96626	5.69431	7.02951	6.32061	7.53868
female	7.68034	7.00984	7.65588	5.85848	7.18932	7.21745	6.99457	7.4595	7.08439	6.43561	6.51974	6.33623	6.89276	6.56646	7.77615	9.5032	8.16139	8.24105	6.58311	8.61075	7.7041	7.07472	7.33726	7.98385	8.00441	6.04477	6.76865	7.13452	9.0374	6.89646	4.80026	6.49508	6.48	6.27527	6.77084	7.22662	5.96262	7.8232	6.3195	6.38581	5.75685	5.81614	6.0644	7.08937	8.78942	5.57196	7.03231	6.66558	6.76389
female	7.51166	7.00905	6.90086	5.63455	7.79758	7.49943	6.95119	7.04847	7.02742	6.82936	7.08183	6.19048	6.95095	6.52668	7.80277	9.71644	8.30547	8.30498	7.06321	8.74076	7.59529	6.56514	7.20845	8.12502	8.31734	6.14866	7.2671	6.60088	9.17681	6.3512	5.26585	6.69366	7.11487	6.6185	6.7491	7.41336	5.84067	8.32566	6.32608	6.15882	5.7905	5.84799	6.41363	7.29565	8.91138	5.93981	7.24913	6.41954	7.56102
female	7.73062	7.00888	6.55228	5.86197	7.87249	7.14287	7.15623	7.22391	6.92118	6.65662	7.00555	6.4084	6.96471	6.62248	7.82349	9.74478	8.11571	8.29313	6.89107	8.65371	7.56506	6.48969	7.27158	7.94528	8.3307	6.23267	6.91218	6.7228	8.79226	6.49551	5.13986	6.62608	6.75036	6.46657	6.85413	7.41078	5.82286	8.2438	6.28969	6.99848	5.82962	5.98187	6.36381	7.06211	8.74401	5.57685	6.8855	6.36607	6.39747
female	7.54955	7.00881	6.56086	5.64239	7.12244	7.38879	7.01575	7.15049	6.98377	6.80267	6.80096	6.34672	7.09562	7.44547	8.04703	9.85525	8.2245	8.43827	6.73893	8.52697	7.6788	6.96996	7.29214	7.92925	8.37298	6.28681	7.03888	6.72286	9.26403	6.54669	4.60921	6.55389	6.68893	6.37779	6.8622	7.36411	6.08252	8.13904	6.4546	6.12167	5.70949	5.89675	8.12341	7.51286	9.02026	5.49088	6.97189	6.31806	6.364
male	7.5299	7.00864	6.58142	6.32136	7.78472	7.30523	7.03921	6.7122	6.95491	6.61504	6.48147	6.24414	6.99831	6.83079	7.9113	9.80927	8.22605	8.28308	6.96898	8.83635	7.74041	7.27185	7.03317	7.94117	8.35234	6.15185	6.92392	6.75482	9.10563	6.46725	5.01145	6.50056	6.77425	6.50608	6.69582	7.47132	6.89215	8.24085	6.76819	6.19933	5.66434	5.83665	6.31273	7.66124	8.85182	7.19697	7.12015	6.42562	6.8759
male	7.58437	7.00862	6.64291	5.72288	6.76412	7.54411	7.0151	7.06438	7.70565	6.65248	6.55463	6.30597	6.90073	6.55519	7.73025	9.71363	7.87376	8.13751	7.16311	8.44305	7.74069	6.70694	7.88977	7.84146	8.34311	6.20346	6.84707	6.75713	9.0741	6.40405	4.88438	6.66255	6.68907	6.39442	6.77503	7.43236	5.85581	8.28998	6.48045	6.52067	5.95041	5.94321	6.25516	7.40201	8.52041	5.54389	6.95428	6.41007	6.5384
female	7.92087	7.00803	6.82595	6.38023	7.20362	7.34725	7.62018	6.69596	7.21128	6.59731	6.40252	6.43134	6.85464	6.52094	7.80039	9.7358	8.17733	8.21149	7.01161	8.68584	7.92471	7.42943	7.19268	7.99011	8.46777	6.13023	6.81322	6.90974	9.13968	6.37554	4.97735	6.47999	6.37067	6.44236	7.15197	7.17745	5.65974	8.00816	6.68317	6.4166	5.65043	6.18293	6.1992	7.61937	8.66264	5.53389	7.24533	6.54155	7.14899
female	7.65359	7.00797	6.99527	5.56967	7.14097	7.27058	6.89976	7.12746	6.89576	6.64211	6.65018	6.27523	7.14157	6.57324	7.85275	9.73904	8.16677	8.31873	6.86406	8.91908	7.66327	6.75642	7.40445	8.03838	8.2469	6.19408	7.85745	6.7402	9.07209	6.57038	4.73431	6.69851	6.91261	6.67548	6.89167	7.49464	5.59165	8.24467	6.44141	6.64366	5.71129	5.87758	7.13465	7.40913	8.96388	5.76811	6.78959	6.2001	6.52419
male	7.68799	7.007	6.57329	5.97829	7.27841	7.18116	7.80566	7.15471	6.74318	6.49998	6.64012	6.18632	7.03739	6.49142	8.03292	9.89434	8.47669	8.57651	7.06936	9.07641	7.77124	7.19624	7.25091	8.21935	8.19577	6.09627	6.78892	6.79623	9.26782	6.55552	4.99464	7.38177	6.56964	6.33258	7.02996	7.40956	5.64968	8.06477	6.56839	8.41528	5.74211	5.73045	6.77674	8.47862	9.74346	5.43417	7.02718	6.25131	6.77288
male	7.63445	7.00629	6.89772	6.45094	7.16869	7.21346	6.85305	7.44973	6.99068	7.14359	6.3651	6.1294	7.04547	6.5751	7.82276	9.84934	8.40407	8.41376	6.85294	8.9427	7.82746	7.28071	7.20829	7.96675	8.22111	6.13338	6.69119	6.81935	9.29699	6.53338	4.84077	6.46085	6.70483	6.48011	6.872	7.29699	5.81031	7.99901	6.99787	6.58716	5.65363	5.90949	6.37521	7.52096	9.06833	5.49623	7.00935	6.40168	6.40587
female	7.9886	7.00624	6.84991	5.6557	7.08884	7.29173	7.07777	7.68972	6.83176	6.61057	6.7722	6.32951	7.04138	6.87438	7.77695	9.86819	8.36788	8.64075	6.74235	9.04412	7.69763	6.68371	7.45874	7.96101	8.23446	6.27236	6.94904	6.68436	9.19385	6.53425	4.80527	6.65473	6.53903	6.3565	6.77181	7.3159	6.00502	8.14835	6.27494	6.83211	5.75262	5.87083	6.15964	7.15806	9.04313	5.49278	7.14988	6.44794	6.89539
male	7.23581	7.00582	7.09702	5.57859	7.47922	7.15287	7.71545	7.03341	6.83918	6.58249	6.91919	6.3579	7.07401	7.06458	7.61719	9.42985	7.90095	8.06755	6.85347	8.56199	7.68457	6.8222	7.0648	7.66185	8.01737	6.31999	6.65716	6.6339	8.83244	7.8713	5.39988	7.0233	6.43728	6.35337	6.82732	7.43115	6.17196	8.03819	6.58694	6.13788	7.05367	5.66763	6.21938	7.30791	8.50921	6.38713	6.85244	6.47464	6.96524
female	7.54533	7.00568	6.86713	5.41946	6.85022	7.47327	6.83068	6.86416	6.98651	7.29744	6.96559	6.28	6.91295	6.62519	7.97952	9.86053	8.38607	8.46552	6.67739	9.11825	7.55491	7.0421	7.01957	8.07005	8.26367	6.07665	7.04505	6.6372	9.57147	6.49025	5.08812	6.57763	6.51674	6.45405	6.82127	7.32761	5.53807	8.17023	6.09758	6.96216	5.75886	5.86903	6.77796	7.45196	9.15851	5.53168	6.90791	6.20585	6.79029
female	7.51875	7.00522	6.5629	6.21987	6.89928	7.9109	6.71701	6.84314	7.67352	6.59322	6.44467	6.13478	6.95578	7.02784	7.92697	9.83039	8.19258	8.24609	6.933	8.73315	8.01774	6.91082	7.80858	7.8274	8.53984	6.25145	6.88572	6.5958	9.24498	6.3391	4.91357	6.58479	6.76701	6.4643	6.78667	7.49502	5.91343	8.44688	6.49021	7.50446	5.68355	5.89254	6.35657	7.58732	8.96654	5.51429	6.89304	6.3564	6.53149
male	7.35388	7.00467	6.71505	5.90863	7.12165	7.32495	8.10424	6.53978	6.87401	6.60068	6.59992	6.34817	7.1363	6.57347	7.96774	9.85074	8.39581	8.38158	6.98835	8.97063	7.81337	7.15356	7.38737	7.91364	8.00185	6.10927	6.92419	6.69123	9.14454	6.7324	4.82146	6.55502	6.61546	6.41428	6.90636	7.54433	5.53281	8.31765	6.63398	5.70968	5.86884	5.79266	5.99085	7.51136	8.92993	5.69481	6.95847	6.28736	6.34155
female	7.635	7.00453	6.78601	5.81133	7.1109	7.51524	7.01351	7.11022	7.26864	6.85643	6.70547	6.14591	6.96302	6.45151	8.26238	9.86571	8.39963	8.58395	6.74245	8.95186	7.98401	7.05237	7.13034	7.88112	8.17765	6.18516	6.75091	7.04818	9.03108	6.67575	4.78782	6.59153	6.4226	6.33484	6.94754	7.26359	5.9078	8.03342	6.65295	6.83146	5.97993	5.86286	5.83968	7.57368	9.00469	5.53595	6.82844	6.26664	7.39436
female	7.47153	7.00437	6.97003	6.25355	7.17721	7.23263	6.73328	6.70858	7.14048	6.87847	6.88732	6.22026	6.85823	6.61385	7.91726	9.71935	8.20077	8.21971	7.07793	8.67032	7.78465	7.57746	7.30384	7.90488	8.29472	6.16426	7.07139	6.66774	9.14844	6.52239	4.95163	6.53285	6.69832	6.45247	6.88878	7.31981	6.22928	8.32434	6.86272	6.80142	5.63574	5.88775	6.61518	7.65833	8.81606	5.5864	6.92053	6.43084	6.41034
female	7.56957	7.00422	6.67917	5.92833	6.66998	7.38725	7.12094	6.84214	6.9908	6.69773	6.48044	6.19719	7.33955	7.43084	8.09664	10.024	8.29391	8.61922	7.46734	9.08198	7.69125	6.55431	7.05899	8.05858	8.48498	6.10012	6.83301	6.73657	9.21806	6.39013	4.74735	6.60684	7.02116	6.6097	6.73049	7.3995	5.59766	8.56605	6.32086	5.93386	5.80698	6.14795	5.53995	7.49318	8.91324	5.55041	6.98734	6.43397	5.95374
male	7.48953	7.00389	6.47061	7.57298	7.24989	7.40388	6.61374	6.62701	7.30936	6.58592	7.033	6.35529	6.9344	7.40067	8.08179	9.79783	8.27621	8.4304	7.18383	8.75058	7.52837	6.35228	7.09367	7.94917	8.52536	6.14169	7.14849	6.64258	9.25423	6.3925	4.96151	6.59967	6.63249	6.57653	6.98984	7.39789	6.12885	8.19972	6.24785	6.53192	6.4015	5.8875	6.64328	7.20041	8.92527	5.52344	7.11817	6.7725	7.03825
male	7.59013	7.0031	7.08074	5.74179	6.97047	7.66525	7.74923	6.90048	7.16532	6.6673	6.78327	6.32674	6.96775	6.65634	7.88771	9.82573	7.99786	8.21483	6.94009	8.75196	7.58383	6.61603	6.94552	7.96888	8.58796	6.23436	6.99438	6.6335	9.16776	6.37526	5.08943	6.63472	6.92919	6.67017	6.81124	7.54376	5.79154	8.34872	6.22798	5.88417	5.84182	5.82075	7.25934	7.12861	8.7831	5.44149	6.93449	6.43507	6.15107
male	7.59969	7.00239	6.66265	6.19349	7.34641	7.02902	7.04311	7.41284	6.85371	6.66084	6.58813	6.14995	7.0556	6.68952	8.03267	9.75205	8.40306	8.34837	6.95054	8.81759	7.7378	7.36505	7.40987	8.04376	8.27003	6.31709	6.78739	6.70856	9.13507	6.76878	6.15299	6.70737	6.50544	6.5379	7.12718	7.35141	5.85245	8.12823	7.01042	5.85845	5.97887	5.92294	5.77447	7.4735	8.97685	5.53545	7.09299	6.40999	6.04839
female	7.59867	7.00211	7.351	5.7201	6.934	7.32559	7.19991	6.80176	7.06913	6.6113	7.83556	6.24734	6.97167	6.46239	7.87899	9.7951	8.26505	8.41206	6.69505	8.67837	7.58405	6.73357	7.18024	7.85189	8.24743	6.39676	6.97367	6.71542	9.14486	6.52844	5.22711	6.64814	6.66574	6.50216	6.79803	7.3172	5.97611	8.11625	6.471	6.84529	5.73538	5.87304	6.61749	7.52375	8.97049	5.69887	6.94617	6.29121	6.8832
female	7.51213	7.00187	6.67793	5.86965	7.26778	7.27702	6.9383	7.35028	6.9535	6.72569	7.72626	6.27042	6.98739	6.6222	7.94951	9.91687	8.27821	8.27261	6.98594	9.00018	7.67325	6.81521	7.45655	7.94059	8.29407	6.25796	6.92489	6.68201	9.2067	6.66678	4.996	6.57191	6.54659	6.51291	6.82395	7.31943	5.82675	8.19113	6.42644	6.45152	5.73632	5.86828	6.29791	7.42505	9.08726	5.49879	7.08383	6.33212	7.13291
male	7.67811	7.00152	6.73011	5.57507	7.18242	7.43468	6.82421	7.43007	7.17579	6.70736	6.56891	7.10223	6.95406	6.502	8.17281	9.84786	8.56868	8.32836	6.92337	8.9428	7.56475	6.57786	7.18235	8.11768	8.21123	5.98681	6.83608	6.80455	9.28075	6.64634	4.85826	6.53095	7.72094	6.3912	6.89404	7.51235	5.91344	8.19233	6.17798	5.92413	5.7838	5.84477	6.45013	7.85725	9.0103	5.7296	6.88667	6.30273	6.82981
female	8.1172	7.00127	6.62722	6.6621	7.04547	7.32843	7.11362	6.96032	7.15925	6.47836	9.57976	6.15755	7.05034	7.28298	8.47667	9.4236	7.99374	8.26175	6.50529	8.34698	7.74273	6.86762	7.33341	7.82465	8.04225	6.12339	7.16367	6.56725	8.71462	6.3334	4.78664	6.5703	6.49656	6.39994	6.66345	7.15969	5.56873	8.00125	6.20498	6.71041	5.69958	5.68061	7.3234	7.25945	8.61572	5.8749	7.19599	6.43999	6.16091
male	7.83731	7.00122	6.87894	5.82456	6.91438	7.38253	7.06982	7.29446	7.26818	6.64893	6.56395	6.24382	6.89901	7.00999	7.86947	9.76026	8.23468	8.44752	6.84986	8.7985	7.72689	6.9557	7.35357	8.05814	8.29264	6.2364	7.04602	6.73109	9.37406	6.29683	4.93733	6.59124	6.95396	6.45778	6.69461	7.44307	6.32573	8.15626	6.45636	6.3338	5.69443	5.90685	6.0561	7.28828	9.11016	5.49643	7.12536	6.2366	6.90424
male	7.68414	7.00115	6.76506	5.69961	6.977	7.78448	6.84864	6.98054	7.81834	6.57324	6.73988	6.27064	6.9626	6.48473	7.91538	9.78265	8.06843	8.30641	6.73079	8.73479	7.78894	7.13805	7.84051	7.77726	8.78252	6.22665	6.72242	6.78869	9.28095	6.53553	4.91622	6.60545	6.83462	6.31896	6.80043	7.58917	5.60991	8.11964	6.67456	6.13145	5.8362	5.91903	5.91116	7.41311	8.84015	5.614	6.96046	6.46024	6.41252
male	7.8142	7.00115	6.61581	5.73479	7.34961	7.62867	7.08994	7.31743	6.75731	6.6276	6.97861	6.28649	6.91296	6.6622	8.12089	9.87702	8.607	8.6425	7.01375	8.89154	7.75287	6.85202	7.41288	8.22015	8.4954	6.04814	7.33298	6.76822	9.31972	6.61271	4.78277	6.54475	7.26154	6.50522	6.80774	7.4838	5.96503	8.34086	6.32532	5.36982	5.70313	5.82662	6.08757	7.5811	9.16547	6.01314	7.03084	6.56351	6.09119
male	7.55574	7.00091	6.59865	6.14456	7.73746	7.40711	6.76278	6.91124	7.17718	6.68215	7.46793	6.26301	7.02311	6.51908	7.90132	9.98845	8.31879	8.44543	6.83167	8.97976	7.5965	6.72224	7.12806	7.94303	8.36739	6.24203	6.96479	7.42333	9.21108	6.61289	4.89046	6.73844	8.04027	6.68064	6.94971	7.54041	5.901	8.36805	6.37032	5.91044	5.77442	5.84939	5.84597	7.43068	8.94041	5.66161	7.02032	6.75745	6.92085
female	7.51193	7.00078	6.86958	6.67334	7.46329	7.52349	7.43067	7.07769	7.01612	6.6294	6.7638	6.74776	7.00262	6.62967	7.8481	9.6755	8.10478	8.20101	6.81575	8.68197	7.8064	7.23517	7.2464	7.42171	8.27866	6.20692	7.05443	6.70013	9.08615	6.49383	4.86599	6.57616	6.45864	6.54805	6.8591	7.41866	6.16923	8.0134	6.77083	6.00772	5.74189	6.28755	6.11097	7.58169	8.72611	5.55602	7.08872	6.36619	6.32603
female	7.81861	7.00032	6.73063	5.3124	6.75562	7.35366	6.97146	7.1862	6.917	6.58765	6.78848	6.21267	7.07294	6.65523	8.02342	9.79884	8.46408	8.51243	6.66434	8.92173	7.66773	6.50316	7.27091	8.14596	8.15988	6.15654	6.75206	6.90153	9.18026	6.58526	4.66099	6.62318	6.61726	6.6352	6.78414	7.3615	5.67706	8.18899	6.21793	5.85974	5.62621	5.94199	5.94201	7.31226	9.09985	5.46655	7.15354	6.2361	6.4488
female	7.54387	6.99909	6.61572	5.46124	7.90331	7.39025	6.8273	6.55529	7.29121	6.82099	7.03185	6.24556	6.96563	6.97838	7.87514	9.85023	8.17289	8.34638	7.18076	8.68604	7.72136	6.4906	7.55534	8.13151	8.68575	7.44949	6.78229	6.73683	9.19665	6.42416	4.86329	6.6625	6.97201	6.53919	7.19491	7.58689	5.87708	8.55231	6.31263	7.39407	5.80622	5.96724	6.78279	7.26081	8.77819	5.70699	7.55169	6.41258	6.38155
female	7.57107	6.99882	6.91224	5.89996	7.05052	7.19226	7.05484	6.93555	6.92046	6.50152	6.55198	6.16191	7.2284	6.92095	7.9989	9.74876	8.59604	8.4699	6.61295	8.93805	7.70475	7.12533	7.12754	8.10983	8.13071	6.09047	6.98079	6.70212	9.45875	6.43599	4.614	6.50206	6.65709	6.44992	6.92789	7.23474	5.67219	8.09429	6.24345	6.39302	5.71349	5.80787	6.9858	7.46619	9.08923	5.47076	6.95401	6.49374	7.19384
male	7.80136	6.99858	6.72475	6.03129	7.57202	7.18396	7.49947	6.85311	6.97663	6.62178	6.96695	6.6679	6.88267	6.4844	7.93746	9.69703	8.18729	8.30666	6.64054	8.70852	7.78139	6.40705	7.36017	7.92251	8.18814	6.17507	6.94324	6.70292	8.99288	6.55562	5.48654	7.17865	6.96135	6.54341	6.90463	7.27577	5.88711	7.92832	6.35051	6.44149	5.7965	6.46591	6.21848	7.67735	8.78083	6.35288	6.94154	6.365	6.98226
male	7.56833	6.99815	6.65403	5.57678	7.226	7.62316	6.74072	6.8396	6.88433	6.8171	7.13439	6.17517	6.9653	6.67437	7.92353	9.93337	8.26277	8.36706	7.16028	9.0701	7.68207	6.72191	7.00944	7.92634	8.52751	6.24093	6.75684	6.74775	9.07846	6.51775	4.62454	6.65791	6.78115	6.44005	6.92396	7.62646	5.95946	8.3269	6.44208	6.76877	5.83167	5.91422	7.21547	7.67693	8.96802	5.96593	6.96906	6.35642	6.4785
female	7.50504	6.99749	7.09425	6.31701	6.97857	7.28263	7.81335	7.53433	7.31405	6.99012	7.08242	6.14021	6.95163	6.59634	7.66266	9.71825	8.24614	8.28262	6.99453	8.69114	7.89697	7.46738	7.60727	7.78723	8.58359	6.23026	7.20262	6.73921	9.35298	6.63143	4.99834	6.67423	6.61621	6.54957	6.92971	7.46228	5.88109	8.11259	7.07304	6.4748	5.81529	5.8304	6.03749	7.43622	8.94809	5.61329	7.0591	6.32205	6.18133
male	7.78769	6.9972	6.78905	5.95751	7.06148	7.36635	6.96955	7.59416	7.29711	6.63521	6.93901	6.06909	6.88066	6.74673	7.86881	9.66715	8.30193	8.30096	6.76726	8.7261	7.84789	7.0946	7.60812	7.92535	8.27073	6.13531	6.8147	6.8248	9.06407	6.57179	4.7148	6.56851	6.49689	6.52885	6.93827	7.4044	5.87609	8.03547	6.64183	7.1081	5.80077	5.89427	6.53525	7.34346	8.81979	5.43875	6.9396	6.71921	6.68728
male	7.88943	6.9969	6.76375	5.54989	6.90805	7.55746	7.17649	7.00997	7.18718	6.62963	6.66854	6.37217	6.97078	6.7803	7.61528	9.71701	7.96025	8.1618	7.06406	8.61284	7.72775	6.75054	7.20659	7.96305	8.46369	6.31894	7.20821	6.50327	8.97136	6.37547	5.22999	6.78021	6.95301	7.88184	6.73748	7.58613	5.90613	8.25555	6.38198	6.55048	5.73619	5.95712	6.09974	7.00177	8.68253	5.65685	7.07832	6.81719	7.3544
male	7.51068	6.99667	6.80216	5.98212	7.07927	7.32033	6.73648	6.95474	7.0858	6.59705	6.32445	6.4259	7.02396	6.63487	8.08169	10.0385	8.37627	8.40689	7.14835	8.97354	7.81887	7.34078	7.24109	7.91882	8.57579	6.08584	6.77281	6.82191	9.35773	6.6819	4.8271	6.77	6.66208	6.54588	7.00944	7.55161	5.78487	8.30483	6.63654	6.37608	5.5581	5.82719	6.11913	7.67749	8.8482	5.3689	6.97697	6.48117	6.5689
female	7.5283	6.99661	6.71656	5.51162	6.8599	7.30998	6.75134	7.13422	7.13724	6.77822	7.06738	6.1833	7.00795	7.54277	7.91394	10.0182	8.23591	8.40856	6.77072	8.97538	7.7564	6.6495	7.05635	8.11516	8.44886	6.34044	6.9192	6.67113	9.02658	6.57265	4.99939	6.80783	6.82212	6.62102	7.14473	7.50001	5.84742	8.27828	6.41683	6.88261	6.1962	5.94077	5.97722	7.3502	9.12829	5.58672	7.01658	6.60031	6.18423
male	7.45102	6.99646	6.77979	5.5753	7.65077	7.13979	7.58499	7.02615	6.86865	6.80399	6.78757	6.23502	6.88448	6.6029	7.98459	9.74885	8.0993	8.24899	6.78228	8.71846	7.55072	6.58013	7.19068	7.79145	8.13248	6.38099	6.80374	6.70256	8.88044	6.8083	5.19723	6.815	6.88119	6.49549	6.93097	7.45295	5.99591	8.00789	6.38712	5.96342	6.31676	5.75331	7.07236	7.38695	8.88137	6.14197	6.85808	6.49064	6.30349
male	7.96149	6.9964	6.68154	5.40474	6.62034	7.29914	7.23057	7.19294	7.07958	6.61595	6.5034	6.86196	6.87029	6.54842	8.16071	9.83046	8.22541	8.46182	6.71774	8.85877	7.70217	6.49608	7.28031	8.18665	8.35749	6.1486	6.96191	6.66629	9.34306	6.53723	4.88723	6.66704	6.51511	6.51194	7.0207	7.40946	7.29154	8.29151	6.24086	6.37774	5.67779	5.85341	6.25164	7.55025	8.9402	5.4309	7.01119	6.44255	6.18042
male	7.53144	6.99457	6.82154	5.64238	6.76503	7.64518	6.91542	6.80643	6.93134	6.58776	7.51321	6.2623	7.06999	6.64354	7.90199	9.93795	8.17745	8.4093	6.91454	8.84134	7.79172	6.84237	7.16901	7.85292	8.38779	6.18659	6.938	6.72662	9.11724	6.51604	4.73586	6.77308	6.78745	6.40497	7.14509	7.47501	5.8186	8.42795	6.4337	7.08141	5.90316	5.95837	6.13211	7.3566	8.98457	5.69131	6.98321	6.34188	7.28702
male	7.77753	6.99411	7.07547	6.71157	7.50519	7.08871	7.10839	7.43492	6.70437	6.7228	6.73377	6.82473	6.85361	6.79555	7.88897	9.65946	8.45347	8.23083	7.11644	8.76903	7.7201	6.97816	7.59303	8.05471	8.31778	6.10901	6.87602	6.63825	9.14777	6.44745	4.69343	6.52033	6.73132	6.37816	6.79593	7.09759	5.96567	7.94436	6.36295	6.40369	5.77031	5.8099	6.18382	7.37942	8.89993	5.65218	6.87453	6.35489	6.73361
female	7.28964	6.99408	6.59897	5.79955	7.12041	7.24754	7.38041	6.93989	6.76349	6.55488	7.62043	6.31064	6.90674	6.57986	7.78214	9.84806	8.41916	8.33369	6.8089	8.90118	8.23302	6.21729	7.25797	7.85261	8.31734	6.34039	6.7806	6.49325	9.28599	6.9606	7.33269	6.6946	6.63022	6.34256	6.54618	7.43965	6.03782	8.00718	6.12319	6.45336	6.24851	5.65054	5.89979	7.11972	8.99677	5.5116	6.66408	6.31935	7.2184
male	7.71942	6.99401	6.74479	5.5042	7.92124	7.30785	7.10122	7.03206	7.00821	6.70493	7.31952	6.56658	6.77193	6.78811	7.89596	9.7349	8.1607	8.28654	6.85689	8.70157	7.65143	6.73992	7.39177	7.96434	8.17684	6.19847	6.84399	7.17654	8.64065	6.53664	4.99082	6.58059	6.62463	6.42769	6.76799	7.38629	6.01038	8.18775	6.33043	6.57223	5.92781	5.76056	6.80535	7.2705	8.77724	5.48893	6.91038	6.50996	6.17132
female	7.66524	6.99082	6.64558	5.36899	7.09152	7.42122	6.82113	6.88254	7.01693	6.63161	6.94527	6.22129	6.94513	6.71158	7.75958	9.81724	8.13975	8.43336	6.80893	8.78265	7.57828	6.57978	7.508	8.03892	8.25116	6.33047	6.96719	6.70798	9.05086	6.54448	4.85148	6.6246	6.60459	6.65732	6.76795	7.53974	5.71754	8.49822	6.18222	7.16887	5.91089	5.88788	6.35542	7.09579	8.86345	5.46927	6.88757	6.64682	7.09961
female	7.4969	6.99045	7.80866	5.68758	7.2551	7.36992	6.74153	6.98821	7.3981	6.6974	6.96018	6.86014	7.12775	6.51167	7.88897	9.76416	8.07645	8.23639	6.89571	8.81183	7.79294	6.74054	7.14583	7.83033	8.37962	6.30705	6.93566	6.72932	8.96435	6.53766	5.21023	6.65811	6.55557	6.46301	6.95853	7.372	5.93916	8.26799	6.50064	6.0175	6.31322	6.57963	6.01195	7.44485	8.90924	5.73618	6.94583	6.71996	6.58663
female	7.47432	6.99004	6.66913	6.04915	6.9494	7.50611	7.38157	6.54465	6.95266	6.68166	6.29329	6.39821	6.92395	6.72055	7.96848	9.76616	8.09129	8.14725	6.9019	8.89487	7.7501	7.29384	7.43319	7.62758	8.33927	6.24543	6.81984	6.87157	8.95177	6.40719	4.75005	6.5086	6.46792	6.44716	6.84192	7.25878	6.33918	8.23694	6.77318	6.4775	5.58263	5.87315	6.56133	7.52791	8.79648	5.45679	7.01965	6.55194	7.3516
female	7.6839	6.98998	6.53653	5.52846	6.82412	7.55459	6.98318	6.9869	7.50205	6.4982	6.50092	5.91201	6.93978	6.42508	8.12006	9.92204	8.4318	8.39667	6.78046	8.85157	7.68742	6.76759	7.68705	8.218	8.41869	6.22582	6.98454	6.58674	9.24893	6.52802	4.99882	6.6696	6.97087	6.28747	6.89269	7.5071	5.44724	8.19485	6.38515	7.12841	5.70107	5.94558	6.40685	7.55724	9.02861	5.5956	7.17275	6.84432	6.56053
male	7.61539	6.98961	6.99625	5.63485	8.18507	7.38617	6.97094	7.13166	7.61447	6.72658	6.78051	6.14113	6.95794	6.55541	7.6489	9.70946	7.85038	8.19931	6.76308	8.69486	7.7044	6.90321	7.16027	7.86817	8.26399	6.26717	7.10052	6.66907	8.88872	6.45847	5.06907	6.66976	6.67956	6.61059	6.80003	7.51217	5.70407	8.17518	6.49843	7.11115	5.85471	5.86357	6.1506	7.31702	8.61534	5.56602	7.12216	6.39806	6.69638
female	7.50905	6.98948	6.72391	6.45391	7.45114	7.16481	7.47256	7.17747	6.94307	6.49921	6.66118	6.63427	6.91314	6.42952	7.75092	9.77314	8.21402	8.11616	7.12711	8.69783	7.88787	7.71569	7.50232	8.02165	8.33073	6.26338	6.80464	6.75228	9.43325	6.3148	5.51587	6.57112	6.80999	6.35626	6.6803	7.26876	6.27228	8.38874	7.14414	6.9525	5.71474	5.86856	6.32364	7.53364	8.99426	5.51922	6.93533	6.53627	6.65121
female	7.64646	6.98921	6.74882	5.4211	7.12098	7.26957	7.17091	7.24542	7.14917	6.60452	6.57868	6.18992	7.07873	6.56212	8.0826	9.7927	8.21295	8.35376	6.64406	8.96161	7.65505	6.84429	7.21143	7.83149	8.28514	6.26322	7.0323	6.5673	9.12282	6.50452	5.44357	6.55812	6.67521	6.44708	7.00998	7.4521	6.17352	8.13583	6.26563	6.77272	5.79468	5.94336	6.17917	7.36244	9.01875	5.54401	7.04399	6.29669	6.78076
female	7.57665	6.98888	6.60974	5.61994	6.96626	7.18369	6.78572	7.04222	7.02024	6.80274	6.84759	6.34041	7.10846	6.45795	7.86855	9.89749	8.228	8.23363	6.98415	8.87305	7.63527	6.48967	7.48295	7.95146	8.44967	6.26792	7.04638	6.5717	9.1161	6.33196	5.07693	6.59439	6.8004	6.52256	6.78188	7.4371	5.61579	8.41134	6.37216	5.56248	5.92259	5.9554	6.15853	7.35556	8.94637	5.53681	7.00499	6.28378	6.59697
female	7.7746	6.9887	6.64881	5.39143	6.98327	7.33448	7.07621	6.92933	6.99658	6.67187	6.48106	6.19278	6.95402	6.71495	7.95479	9.8114	8.38335	8.40257	6.82406	8.87215	7.61857	6.57495	7.31021	8.09204	8.42802	6.04175	6.94009	6.68916	9.26065	6.53518	4.93738	6.64683	6.79527	6.55607	6.89064	7.4973	6.04405	8.26937	6.15638	5.97956	5.77508	5.80968	6.03895	7.33089	9.0212	5.47454	7.03636	6.35913	6.91733
female	7.69992	6.9884	6.66524	6.34783	7.75779	7.20353	7.14899	7.00223	6.98755	6.57851	6.87957	6.37703	6.9835	6.58058	7.81722	9.91687	8.10845	8.247	6.71343	8.87585	7.73063	7.34188	7.14451	8.01102	8.55134	6.25334	6.74363	6.68175	9.19029	6.59133	6.29568	6.61452	6.59951	6.40438	6.86477	7.43584	5.56543	8.31453	6.84128	6.43098	5.88238	5.86753	6.18554	7.4313	8.92382	5.90099	6.93725	6.33378	6.54262
female	7.57992	6.98717	6.75947	6.30159	7.37909	7.21113	7.0347	6.95441	7.00182	6.63893	8.95397	6.13346	6.93348	6.61122	7.90765	9.72367	8.33174	8.42422	6.61969	8.84549	7.68171	7.02992	7.24757	7.92965	8.24826	6.09844	6.96537	6.64373	9.04358	6.53797	4.97649	6.49853	6.71658	6.45781	6.93873	7.30465	6.50061	8.13791	6.5294	7.95696	5.75965	5.91726	6.83115	7.38728	9.31343	6.3409	7.20664	6.56964	6.71798
male	7.51105	6.987	6.64428	6.19283	7.49293	7.28333	6.91116	6.94378	7.35168	7.10058	6.8289	6.20758	7.16723	6.48473	8.0613	9.82954	8.56079	8.25664	6.96014	9.08363	8.2358	7.24416	7.45315	7.82594	8.2388	6.03724	6.62365	6.72979	9.40326	6.47709	4.93944	6.5204	6.4618	6.60152	6.67859	7.26588	5.72535	8.20561	6.67825	5.77624	5.60714	6.12153	6.62508	7.34618	9.04808	5.65115	6.9394	6.52509	6.44295
male	7.52652	6.98693	6.55152	6.02611	6.82925	7.30215	6.99204	8.83053	7.23729	6.68514	6.81772	6.12369	6.84452	6.73198	7.76658	9.69737	8.18565	8.2505	6.69216	8.71738	7.69401	6.96051	7.33687	8.164	8.44477	6.22506	6.78267	6.68104	8.99536	6.67235	5.27497	6.66288	6.62333	6.50008	6.98343	7.63347	5.77009	8.04418	6.21395	5.79955	6.62298	5.87231	7.00278	7.32966	8.79193	5.66481	7.119	6.23121	7.45762
male	7.60649	6.98656	6.54087	5.62771	7.30807	7.48279	7.60833	7.01133	7.06114	6.6704	6.93434	6.44174	6.90306	6.64216	8.03954	9.83339	8.26914	8.20743	7.19955	8.7087	7.57573	6.56162	7.19517	7.99104	8.62299	6.22857	7.71249	6.6223	9.23563	6.47528	5.28832	6.6962	6.95028	6.47542	6.88065	7.54171	7.20118	8.43254	6.28412	6.33275	5.76236	5.99651	6.16195	7.47692	9.53199	5.54878	7.0868	6.77339	6.10729
female	7.55511	6.98656	6.55919	5.94179	7.44238	7.55982	6.81702	6.92049	7.41718	6.4953	7.21577	6.36205	7.05048	6.57617	7.90498	9.96705	8.23935	8.35849	7.03619	8.78882	7.73529	6.83402	7.45086	8.03149	8.73483	6.00347	6.98152	6.43215	9.32523	6.52934	4.85359	6.58996	7.04609	6.50623	6.70864	7.63169	5.75798	8.48785	6.46431	7.07086	5.74759	5.79946	6.66646	7.50362	9.07491	5.54811	6.79005	6.43305	6.21166
female	7.47293	6.98605	6.7853	6.08245	7.13179	7.25436	7.43544	6.91852	7.02269	6.69895	7.07103	6.7574	6.94573	6.68033	7.77356	9.73943	8.13909	8.29283	6.6925	8.67572	7.71335	7.20679	7.13354	7.8708	8.23415	6.36108	6.94802	6.58849	9.10601	6.79548	5.37764	6.67098	6.44751	6.58749	6.81794	7.27337	6.04039	8.0912	6.78773	6.02564	6.25918	5.7187	6.63092	7.29643	8.8871	5.70581	7.02469	6.42006	6.44816
female	7.71576	6.98526	6.49106	5.39823	6.79473	8.12577	7.031	6.69888	7.3112	6.69482	6.88357	6.29526	7.38298	6.56992	8.02691	9.91846	8.42111	8.47086	6.96593	8.98135	7.74465	6.4151	7.15162	8.00724	8.43634	6.16593	6.97811	6.70913	9.48945	6.4866	4.72927	6.60683	6.52983	6.44576	6.75458	7.53778	5.64161	8.3371	6.332	6.75031	5.80987	5.88446	7.00395	7.61369	9.06177	5.60047	7.15288	6.18173	6.91113
female	7.5753	6.98513	6.5957	5.38541	7.45125	7.46699	6.91518	7.00082	7.33224	6.60849	6.7149	6.32499	6.94317	6.49253	8.02006	9.89361	8.47709	8.42407	6.97061	8.94822	7.5849	6.35812	7.08126	7.97004	8.39254	6.22568	6.76949	6.75287	9.3748	6.60196	4.93633	6.7253	6.8255	6.46891	6.9362	7.30362	5.88549	8.32174	6.13275	5.76067	6.0301	5.81083	5.9762	7.44165	9.05606	5.52487	6.95031	6.41129	6.32254
female	7.52652	6.98471	6.51308	5.36054	7.08141	6.75502	7.00378	7.04975	6.93223	6.84107	6.63149	6.22027	6.8608	6.74548	7.99567	9.65201	8.57925	8.43143	6.54907	8.72939	7.55053	6.65901	7.22	8.21914	7.78472	6.12671	7.29339	6.82082	9.24435	6.67337	5.19108	6.77681	6.113	6.24881	6.93586	6.78463	5.64305	7.9566	6.23539	6.07888	6.05335	5.72074	6.39722	7.53558	8.93207	5.61032	6.96355	6.35193	7.20849
male	7.89141	6.98392	6.70792	5.41824	6.94406	7.61309	6.84708	7.05322	7.41213	7.04899	6.73442	6.49179	6.88966	6.80936	7.82727	9.56763	8.33784	8.18014	6.8821	8.57983	7.47772	6.14174	7.52524	8.03252	8.23174	5.95135	7.24473	6.52377	9.04945	6.06737	4.73653	6.41703	6.95443	6.7482	6.46132	7.30677	5.76107	8.22959	6.0024	6.74656	7.42515	5.68616	6.63434	6.99346	8.9177	5.29103	6.83618	6.42819	6.23419
female	7.62581	6.98385	7.30661	5.38758	6.9834	7.28574	7.03996	7.07558	6.94714	6.88097	6.70961	6.38275	6.88776	6.74266	8.25729	9.71355	8.1368	8.33435	7.48488	8.71506	7.65169	6.60578	7.65392	7.99653	8.37716	6.1666	6.88379	6.98481	8.84167	6.55763	5.25998	6.70419	6.96985	6.38336	7.20817	7.37836	5.98975	8.29401	6.22753	7.31101	5.80232	5.79115	7.90215	7.50175	8.9051	5.49097	7.40328	6.19856	6.95555
male	7.55503	6.98294	6.50199	6.26623	7.12097	8.21221	7.25497	7.00154	6.95359	6.78336	6.48746	6.187	7.01008	6.62295	7.66489	9.70879	8.05242	8.25466	6.92232	8.65721	7.59396	6.75954	7.28377	7.75047	8.27146	6.30043	6.81422	6.52198	8.889	6.97092	5.23283	6.71916	6.39577	6.50276	6.86393	7.42591	5.57922	8.02638	6.53469	5.96434	6.40365	5.73858	5.96661	7.3246	8.8249	5.80613	6.95369	6.3016	6.56555
male	7.79651	6.98262	6.76251	6.23645	7.29804	7.25975	7.12752	7.22663	6.79708	6.58275	6.77376	6.06431	6.89616	6.68669	8.05838	9.77851	8.14206	8.36163	6.81863	8.83207	7.68364	6.90928	7.18163	8.11336	8.29857	6.21337	6.89011	6.68903	9.14161	6.44998	4.85198	6.59124	7.35208	6.52777	7.00668	7.33819	5.5958	8.338	6.44591	7.60071	5.76983	5.81071	6.81846	7.48877	8.92409	5.68101	7.11674	6.3128	6.50314
female	7.53359	6.98247	6.80229	5.62259	7.15546	7.58513	6.76661	6.78526	7.30049	6.55696	8.51835	6.11487	6.99605	6.518	8.17813	9.89591	8.38792	8.38058	6.98235	8.99203	7.59917	6.71464	7.44962	8.11168	8.38003	6.08475	6.83896	6.74077	9.16	6.57358	4.75378	6.62101	6.66563	6.43979	6.97795	7.38655	5.55494	8.38034	6.33977	7.57047	5.85014	5.93003	6.7148	7.82466	9.04313	5.45953	7.07062	6.51306	6.51819
male	7.47808	6.98218	7.4889	5.72107	6.92764	7.26863	7.4234	6.67187	6.92978	6.72409	6.58391	6.17329	6.99049	6.57119	7.99651	9.88363	8.15454	8.25802	7.08652	8.7564	7.81693	6.97103	7.10394	7.92714	8.47621	6.22938	6.99463	6.76185	9.15308	6.51697	4.78561	6.66359	6.75188	6.52682	6.97369	7.42451	5.8775	8.26004	6.3279	6.40489	5.77754	5.78286	6.49713	7.49257	8.91845	5.58404	7.01911	6.41576	6.42185
male	7.41838	6.98174	9.35317	5.65679	7.76627	7.40825	6.93467	6.81749	7.35103	6.61306	6.65229	6.31303	6.82958	6.44462	8.03448	9.95258	8.4578	8.42704	7.05583	8.98013	7.63119	6.98077	7.21141	7.95176	8.40291	6.19103	6.71356	6.65888	9.42013	6.51007	4.86609	6.57717	6.47902	6.50701	7.13063	7.33185	5.72335	8.13217	6.48912	5.78333	5.73909	5.81782	6.47668	7.50399	9.04225	5.5036	6.89235	6.52783	5.93103
male	7.5868	6.98143	6.7184	5.73254	7.10015	7.42067	6.72597	6.64436	6.85775	6.75286	7.00708	6.20509	6.8748	6.73375	8.12405	9.7308	8.16022	8.2274	6.70094	8.81035	7.6058	6.80071	7.2316	7.69207	8.27508	6.1836	6.87819	6.79295	8.95576	6.56679	4.75132	6.68501	6.59216	6.50212	6.9327	7.26014	5.79904	8.0712	6.56597	7.92318	5.76004	6.4118	6.83694	7.48696	8.93714	5.56296	6.99088	6.4001	6.94799
female	7.57952	6.98107	6.57654	6.05525	7.30427	7.50065	6.88133	6.50954	7.4792	6.93541	6.8839	6.26607	6.93627	6.59664	7.78434	9.85264	8.21176	8.41395	7.08638	8.92952	7.7971	7.27474	7.44315	8.08009	8.50269	6.61392	6.77634	6.72928	9.03174	6.54623	4.90299	6.65432	6.82537	6.38361	6.99943	7.31835	5.88178	8.28916	6.57574	7.16932	5.68527	5.83888	7.17047	7.53611	8.87215	5.42154	7.03828	6.30823	6.08819
female	7.54863	6.98048	6.64186	6.10667	7.41784	7.25041	6.91313	6.63918	7.09313	6.78146	6.4951	6.07969	6.96916	6.57253	8.23542	9.86035	8.31425	8.252	6.73858	8.74769	7.79067	7.25799	7.31182	8.00718	8.36004	6.20704	6.65325	6.58058	9.30341	6.47381	5.03585	6.81361	6.56754	6.41568	6.77876	7.35607	5.92772	8.21874	6.69623	6.33343	5.87173	5.7807	6.25566	7.57425	9.04152	5.60005	7.07892	6.17805	6.78907
female	7.53003	6.98046	7.07391	5.76421	6.94107	7.26503	6.81524	6.83161	7.07824	6.56229	6.34117	6.14034	6.93127	6.34227	8.10216	10.0132	8.49714	8.55524	7.28018	9.19307	7.70394	6.52893	7.71657	8.07065	8.29572	6.18642	7.11883	6.62268	8.97173	6.76715	5.25726	6.65497	6.89709	6.51558	6.84322	7.35424	6.77824	8.31252	6.15792	5.89597	5.7835	5.85768	6.28862	7.44033	9.15045	5.59119	6.92104	6.62409	6.29582
male	7.46344	6.98043	6.91686	5.87843	7.33212	7.96555	7.00702	6.8497	7.36494	6.66337	6.81634	6.31416	7.19418	6.57107	7.86964	9.65837	7.89299	8.16415	6.96108	8.53033	7.86447	6.82858	7.54585	8.11703	8.37932	6.25004	6.86588	7.08679	8.68406	6.45048	4.82483	6.61578	6.74533	6.41421	6.9702	7.49442	6.15509	8.19314	6.54788	6.18204	5.80529	5.93689	6.4326	7.20153	8.76279	5.57801	7.27992	6.35122	6.94247
male	7.40304	6.98035	6.7186	5.93202	7.46332	7.26251	6.88322	6.7718	6.99708	6.85704	6.99799	6.18055	6.98116	6.47389	7.86582	9.87962	8.12765	8.18237	7.06054	8.78437	7.76969	7.1774	7.44363	7.86662	8.5321	6.23998	6.86939	6.72615	9.11192	6.53258	4.87256	6.71583	6.61881	6.56811	6.98162	7.44761	5.49846	8.35378	6.6602	6.06868	5.83656	5.96008	5.91091	7.43551	8.85296	5.53036	6.97975	6.383	6.38489
male	7.53782	6.97982	6.79754	5.62219	6.93553	7.47194	6.80117	6.69642	7.21213	6.79405	6.7775	6.1275	7.02665	6.57532	7.82712	9.88083	7.96958	8.20909	7.04168	8.70942	7.66623	6.65122	7.16157	7.82481	8.53564	6.35761	6.98766	6.68833	9.01453	6.47952	5.07841	6.66299	6.79686	6.54944	6.76941	7.57786	5.9934	8.39683	6.42268	6.80683	5.80329	5.87165	6.34209	7.37791	8.5942	6.46725	6.94036	6.57402	6.89109
male	7.65275	6.97943	6.79021	5.91871	7.16947	7.42238	7.12616	6.82567	7.0999	6.66394	6.87178	6.21409	6.9911	6.68465	7.99972	9.89067	8.20197	8.43063	6.98249	8.75651	7.81043	7.09009	6.94375	7.97535	8.44778	6.24532	6.77292	6.67509	9.25934	6.56001	5.31899	6.76033	6.82983	6.65061	7.08439	7.40883	5.58674	8.26054	6.61925	7.12237	5.75438	6.04552	6.23583	7.42502	8.9527	5.56856	7.07902	6.5063	6.30856
female	7.43569	6.97877	6.7793	5.74236	7.45193	7.14138	7.33353	6.84349	6.95468	7.45498	7.49555	6.22216	6.82761	6.8151	7.5793	9.53652	8.02023	8.10229	6.74761	8.64867	7.68932	7.06012	7.3436	7.69847	8.23462	6.28084	6.93807	6.51732	8.80018	6.77294	5.37115	6.5321	6.58892	6.44276	6.64589	7.22114	5.9586	7.97562	6.44436	7.85326	6.14635	5.82164	6.43618	7.05052	8.6665	5.66522	6.92878	6.58967	6.56873
female	7.59541	6.9773	6.59739	6.29433	7.32734	7.30698	7.01914	6.7839	7.26535	6.78185	7.1489	6.12785	6.89935	6.66546	7.99537	9.83207	8.28722	8.22918	6.74503	8.89926	7.81093	7.35855	7.37702	8.00118	8.34236	6.24404	6.75431	6.74559	9.15651	6.49482	4.92612	6.61238	6.361	6.4474	7.06313	7.46026	6.08786	8.21706	6.49543	6.07557	5.60503	5.80063	6.12306	7.60022	8.84492	5.47569	7.13166	6.4363	6.79399
female	7.49713	6.97712	6.62587	6.06994	7.01066	7.21029	7.24477	6.75011	6.7899	6.54772	6.61401	6.14968	6.88206	6.53014	7.74658	9.68082	8.37519	8.31509	6.5627	8.82582	7.79989	7.23728	7.1889	8.04064	8.10708	6.2238	6.86268	6.65833	9.22872	6.58838	4.98527	6.52933	6.38011	6.39076	6.82093	7.21544	5.60122	7.93153	6.52348	6.5143	5.99214	5.9609	6.04946	7.34321	8.96634	5.64662	6.93084	6.36541	7.29984
female	7.48361	6.97689	6.75176	6.17667	7.08738	7.66829	6.81472	6.90947	7.45551	6.9207	6.77283	6.26462	6.98971	6.58993	8.09965	10.0021	8.48035	8.47564	7.37776	8.98149	7.82012	7.08735	7.19632	7.91521	8.71111	6.31669	6.90085	6.97343	9.49104	6.81803	4.78219	6.76925	6.90989	6.60653	7.03193	7.60984	5.6307	8.54687	6.33093	5.728	5.79323	5.89226	5.97083	7.50623	9.04528	5.52485	7.00938	6.51909	6.18199
female	7.62588	6.97656	6.62497	5.62026	6.88811	8.21757	7.44789	6.95063	7.243	6.61586	6.51368	6.11777	6.99174	6.77117	7.73753	9.73709	8.02738	8.28192	6.7413	8.68158	7.66789	6.91263	7.2495	7.93203	8.28143	6.29098	7.07285	6.94094	8.80425	6.48524	4.95109	6.59655	6.66555	6.598	6.87066	7.43635	5.81993	8.21505	6.48262	7.69614	5.81731	5.87011	6.96285	7.24712	8.72767	5.40516	7.35629	6.38571	6.6225
male	7.97341	6.97644	6.76216	5.64699	6.91814	7.67932	6.98132	7.06412	6.75998	6.58699	6.59484	6.15168	6.92277	6.6957	7.92606	9.83883	8.34153	8.25142	6.78825	8.83237	7.57484	6.63311	7.46678	8.05896	8.27156	6.2131	7.08649	6.67393	9.11531	6.47547	5.49732	6.59568	6.65859	6.47251	6.6115	7.41345	5.87096	8.24658	6.21229	6.6053	5.91538	5.82013	6.60906	7.3844	8.92272	5.58172	7.01079	6.26451	6.5501
female	7.50572	6.97629	6.59925	5.57361	6.83911	7.2973	6.64373	6.72456	7.31445	6.59853	8.57453	6.33994	6.93369	6.60835	8.11797	9.72786	8.15008	8.33475	6.99755	8.79621	7.63744	6.59453	7.32652	7.91355	8.2583	6.34786	7.31517	6.83915	9.06444	6.46021	5.13765	6.66153	6.65946	6.51615	6.83677	7.88934	5.89636	8.04987	6.32517	6.09307	5.6385	5.89806	6.69653	7.456	8.84547	5.6761	6.85353	6.45573	7.1555
male	7.3689	6.97504	6.51532	5.98883	7.12028	7.0233	7.40421	6.69194	6.93665	6.58622	6.95653	6.06876	7.20266	6.45572	7.91988	9.92844	8.3876	8.18308	6.8999	8.99363	7.72342	7.03224	7.51473	7.98421	8.3928	6.06193	6.89907	6.77354	9.50737	6.33053	4.6239	6.51236	6.33254	6.52124	6.82838	7.25784	5.74958	8.10746	6.32186	7.26483	5.65788	5.91684	6.05465	7.54633	9.05263	5.64067	6.96526	6.25706	6.51016
male	7.60835	6.97423	6.99417	7.03138	6.79324	7.78864	7.04577	6.95954	7.54309	6.64586	6.78271	6.31801	7.03666	6.56789	7.87776	9.71567	7.90262	8.35077	7.04886	8.55637	7.76156	7.20535	7.26989	7.87689	8.40214	6.24216	6.84738	6.58933	9.12234	6.48006	4.81599	6.71907	6.51416	6.4494	6.93718	7.77025	6.21891	8.23135	6.62051	6.26716	5.59643	5.91319	6.32618	7.33638	8.79634	5.59204	6.96203	6.43828	6.27399
female	7.54599	6.97405	6.60925	6.28583	7.08115	7.2669	7.15762	6.68419	6.98635	6.57026	7.24959	6.07869	6.89856	6.55134	7.95083	9.77047	8.07423	8.2281	7.07971	8.6396	7.80418	7.32374	7.07169	7.85095	8.40731	6.52391	6.84783	6.6303	9.12391	6.52568	5.41925	6.72796	6.67002	6.36531	6.94889	7.34779	6.03593	8.41259	7.00323	6.7154	5.58465	5.82503	6.46345	7.49593	8.81698	5.56332	7.10029	6.38641	6.47297
female	7.78197	6.97396	6.76911	5.55042	7.23895	7.38599	6.88901	7.25562	7.01048	6.60582	7.13969	6.23864	7.12773	6.60007	7.96202	9.82915	8.31592	8.4742	6.75234	8.89282	7.72925	6.70847	7.34363	8.0929	8.48181	6.29767	6.97147	6.72389	9.07741	6.64214	4.62094	6.82909	6.57288	6.67374	6.94961	7.42037	5.66513	8.19533	6.29633	5.72003	5.99522	5.81817	6.5753	7.79112	9.12246	5.46917	7.05806	6.50451	6.41225
male	7.58072	6.97326	6.71906	6.35154	6.8677	7.60931	6.98629	6.68576	7.23765	6.72248	6.98962	6.22504	7.15649	6.5072	7.89386	9.86412	8.09479	8.34082	7.20667	8.70262	7.89173	7.27274	7.45886	7.96744	8.55631	6.32506	6.8978	6.83121	9.13635	6.55351	4.90298	6.76277	6.99335	6.52018	6.86618	7.64346	5.68881	8.42782	6.76787	6.61165	5.83973	5.90851	6.58029	7.48503	8.82781	5.53833	7.05045	6.29013	6.29682
female	7.4293	6.97225	6.66203	5.99231	7.31993	7.14237	7.12549	6.71528	7.15055	6.27067	7.23231	6.13931	7.03176	6.61263	7.9554	9.83705	8.32929	8.09113	7.06008	8.81933	7.57627	6.7678	7.09923	8.15201	8.47994	6.15012	7.03702	6.64574	9.33724	6.42142	5.30156	6.55438	6.74978	6.38315	6.84922	7.1271	5.93023	8.25811	6.43505	7.58163	5.69683	5.76023	7.09562	7.41049	8.84325	5.49869	6.87323	6.42256	6.93324
female	7.57822	6.97124	6.71794	5.62409	7.00274	7.6517	6.92246	6.6821	6.98081	6.59876	6.49674	6.29097	7.0405	6.6989	8.0205	9.94414	8.41652	8.3941	6.90452	8.99605	7.76783	6.7429	6.96095	7.8891	8.38465	6.23572	6.91478	6.93196	9.28718	6.48037	4.88003	6.6198	6.6533	6.44136	6.84301	7.46812	5.98675	8.30782	6.40298	5.7656	5.8679	6.09604	6.25703	7.48785	9.00793	6.04467	7.02332	6.27519	7.19343
male	7.46336	6.97006	6.71872	6.83867	7.13615	7.37495	6.96499	7.02371	7.33439	6.57612	6.7805	6.29109	7.09328	6.71223	7.80825	9.77429	8.06882	8.18649	6.72567	8.75062	7.91701	7.6323	7.6127	7.82116	8.41132	6.28252	6.85806	6.79585	9.18413	6.63607	4.68482	6.39551	6.55746	6.427	6.79612	7.42426	5.87568	8.08086	7.13158	5.85934	5.71574	5.89834	5.92298	7.5006	8.8884	5.54314	6.98886	6.2469	5.97648
female	7.35875	6.96944	6.79658	5.92231	7.12606	7.33533	7.00762	6.81159	7.59124	6.63282	6.84327	6.20828	7.01737	6.52146	7.79059	9.81362	8.11368	8.19419	6.85131	8.73504	7.70644	7.14752	7.47811	7.9697	8.53259	6.35115	6.7968	6.6855	9.31823	6.40295	4.87737	6.57983	6.55789	6.59971	6.89586	7.43041	6.08758	8.32213	6.41437	6.01969	6.52315	5.88438	6.56733	7.30015	8.72996	5.5937	7.16846	6.30866	6.30647
female	7.50209	6.96829	6.75802	5.46338	7.21239	7.02935	6.95529	6.95607	7.40996	6.48159	7.18719	6.45362	6.94588	6.5416	8.04932	9.75334	8.25966	8.25473	6.7527	8.65672	7.58919	6.67083	7.25661	7.99355	8.08117	6.18338	6.86374	6.79715	9.18737	6.72065	5.35851	6.5769	6.62782	6.57213	6.99004	7.19811	6.00314	8.22663	6.32866	7.11637	6.08382	5.77014	6.56075	7.81328	8.86141	5.78272	7.03323	6.74812	6.30803
male	7.50215	6.96685	6.75988	6.04439	7.36621	7.14608	8.92068	7.31937	6.87019	6.53109	7.00117	7.2483	7.39346	6.65092	7.7142	9.47363	7.98171	8.09418	6.7137	8.51046	7.68861	7.08388	7.35088	7.60993	7.95426	6.24073	6.73655	6.67411	8.95479	7.15711	5.73151	7.05845	6.49124	6.33061	6.71158	7.21165	5.8272	7.92647	6.89835	7.50968	6.8308	5.71874	7.34801	7.18395	8.66439	5.96831	6.91412	6.22309	6.92385
female	7.45669	6.96593	6.69098	6.02097	6.93448	7.47142	6.89196	6.79953	7.09009	7.03086	6.74504	6.0678	7.06231	6.53208	7.76879	9.6824	7.7053	8.15106	6.9417	8.59504	7.6499	6.83768	7.22667	7.70529	8.58933	6.25467	6.87953	6.41337	8.9788	6.38591	4.86023	6.65412	6.78866	6.63579	6.89298	7.70778	6.28252	8.45187	6.48793	7.02317	6.01773	5.93159	6.20278	7.14764	8.97668	6.60796	6.96413	6.50096	7.41754
male	7.87832	6.96567	6.99699	5.95116	7.37387	7.25166	7.52373	7.14367	7.17353	6.63188	6.55577	6.23211	6.88677	6.56629	8.11216	9.66862	8.01723	8.28719	6.68441	8.68654	7.78212	7.13047	7.38871	7.90355	8.08277	6.31441	6.72644	6.81763	9.06027	6.59267	5.02625	6.76161	6.39456	6.5065	6.91858	7.37225	5.6717	8.07133	6.54149	6.45064	5.85634	5.93431	6.53235	7.40869	8.82821	5.52059	6.98732	6.7021	6.48417
female	7.74056	6.96494	6.53718	5.66657	7.18924	7.26439	6.92723	6.96413	7.02605	6.68524	6.93155	6.03596	7.03065	6.73871	8.13144	9.87471	8.41844	8.50549	6.73201	8.93236	7.62676	6.39773	7.33508	8.20318	8.38039	6.10573	6.88478	6.63894	9.33007	6.5311	4.83142	6.76981	6.92495	6.40318	6.85402	7.39854	5.6141	8.28417	6.18818	5.91338	5.80222	6.99223	6.15928	7.48382	9.19251	5.47157	6.97894	6.5414	6.51588
male	7.52326	6.96477	6.76299	5.54036	7.65921	7.53111	6.84947	6.74762	7.12693	6.68438	6.90268	6.66623	6.92908	6.67592	7.9143	9.92974	8.30825	8.49852	7.091	8.95466	7.65339	6.45374	8.08857	7.97391	8.46717	6.22987	6.87672	6.75904	9.18614	6.46781	4.91877	6.68293	6.81161	6.61892	6.828	7.50552	5.92176	8.40557	6.3075	6.22612	5.7594	5.90946	5.97263	7.56828	8.97221	5.61918	6.9951	6.33438	6.29648
female	7.42393	6.96464	6.58361	5.56536	7.94065	7.21195	6.79857	6.83578	7.16963	6.55406	6.7024	6.56636	6.89379	6.66819	7.98578	10.0012	8.44667	8.3484	6.93065	9.06979	7.6298	6.70703	7.29571	7.971	8.43159	6.24843	6.8244	6.71941	9.27432	6.49969	4.98049	6.58664	6.87672	6.55149	6.92435	7.37567	6.48285	8.27513	6.28386	6.20009	5.93462	5.91527	6.31555	7.59286	9.10642	5.51806	7.0179	6.31418	6.84747
male	7.75271	6.96443	6.68596	5.22341	6.97752	7.34886	6.93625	6.89467	7.38102	6.83161	7.09739	6.39828	6.92532	6.69644	8.02831	9.71106	8.37112	8.47508	6.85038	8.79255	7.7082	6.47236	7.63745	8.09096	8.3215	6.19202	6.82453	6.78517	9.27673	6.46395	4.86342	6.5881	7.59614	6.62609	6.824	7.44182	5.89931	8.14928	6.17203	7.06359	5.80231	5.84794	6.40584	7.3684	9.05451	5.66291	7.10678	6.694	6.23006
male	7.46125	6.9643	6.70719	6.24646	7.10811	7.29316	7.32863	6.84692	7.0656	6.55456	6.9423	6.08089	6.91042	6.62956	7.65785	9.8016	8.03643	8.13832	6.90408	8.70386	7.87405	7.62071	7.20182	7.7603	8.33705	6.31397	6.96742	6.757	9.05629	6.56855	5.09912	6.58936	6.81299	6.43992	6.89134	7.58711	5.76689	8.32765	7.18168	6.38003	5.80221	5.83622	5.88413	7.56912	8.83602	5.54286	6.99284	6.54006	6.61924
male	7.76571	6.96289	6.80744	5.5362	7.35714	7.22227	7.22058	7.64405	7.19994	6.78487	6.6919	6.32361	6.79316	6.55331	7.51301	9.51365	7.73297	7.94988	6.78088	8.36001	7.76973	6.8346	7.52449	7.68331	8.2951	6.08845	6.89321	6.60283	8.68461	6.62209	5.27434	6.52021	6.96547	6.39226	6.75372	7.44639	6.2423	8.10984	6.47198	6.52198	6.18177	5.75219	7.05801	7.0489	8.63666	6.09922	7.14602	6.18584	7.04574
female	7.55652	6.96146	6.74592	5.64243	7.15457	7.36765	6.99007	6.9653	6.92865	6.63767	6.57229	6.55953	6.90149	6.58668	8.07662	9.75636	8.37327	8.42859	6.86854	8.5526	7.69302	6.61134	7.33273	8.32855	8.29288	6.23227	6.94285	6.85911	9.15668	6.77313	4.88049	6.72959	6.7635	6.49421	6.94084	7.45141	5.82884	8.28259	6.25873	6.00511	6.11113	5.7689	6.51242	7.35869	8.91619	5.76788	7.00275	6.42559	6.16795
female	7.54402	6.96142	6.88356	6.00592	6.9268	7.38761	6.8965	6.78117	6.94272	6.5328	7.38804	6.3547	6.99707	6.69197	8.02528	9.91847	8.24834	8.4798	6.97664	8.87969	7.65276	6.9342	7.07571	7.89164	8.45183	6.31751	7.01468	6.47748	9.23328	6.45284	5.40599	6.62391	6.67998	6.63346	7.02294	7.36079	5.79056	8.3323	6.4952	7.49915	5.70244	5.90533	6.27452	7.7242	8.9709	5.67987	7.08523	6.31031	6.91623
male	7.42459	6.96133	7.03479	5.81421	7.16387	7.29864	6.92301	6.87666	7.54976	6.85874	6.52522	6.18308	6.9264	6.70806	7.91782	9.84477	8.26725	8.31932	6.76887	8.86935	7.73477	7.11811	7.53885	7.92147	8.24458	6.21452	6.77883	6.79763	9.07143	6.81874	5.07487	6.49767	6.49721	6.40642	6.73236	7.13454	6.44951	8.05663	6.58109	7.09822	5.8753	5.78535	7.41091	7.81082	8.92093	5.90623	6.99772	6.38656	6.4731
female	7.77423	6.96092	6.65618	5.66133	7.08141	7.18461	7.40676	7.21983	6.96521	6.64751	6.85866	6.38698	7.00956	6.60348	7.88155	9.81654	8.32338	8.37421	6.9525	8.83251	7.69499	7.03319	7.33981	7.95516	8.36786	6.20457	6.82097	6.77376	9.28297	6.33426	5.88157	6.53316	6.76656	6.53383	6.77466	7.30775	5.70907	8.26519	6.25806	5.66911	5.89565	5.88521	7.04609	7.19811	9.09195	5.58388	7.02402	6.40017	6.4291
female	7.52484	6.95886	7.17343	5.75044	6.87868	7.78183	7.08822	6.76786	7.23176	6.59576	7.3415	6.1647	6.9586	7.18768	7.8192	9.8211	8.07177	8.22213	6.99267	8.66295	7.6029	6.72533	7.35159	7.75724	8.5021	6.17115	6.95221	6.76019	9.08683	6.47951	5.05942	6.70656	6.81089	6.7146	6.78559	7.54659	5.85727	8.3991	6.42993	8.24602	5.88056	6.71199	6.76663	7.31007	8.74944	5.7006	6.94978	6.30733	7.05917
female	7.62607	6.95788	6.59526	5.89367	7.21873	7.2297	6.95476	6.63754	7.07897	6.66075	6.96646	6.21779	6.94945	6.46858	7.72661	9.768	8.08251	8.2061	6.78898	8.56077	7.56273	6.50205	7.16618	7.84566	8.57633	6.31815	6.8793	6.71663	9.06569	6.31526	6.10562	6.6107	6.70454	6.48658	6.9419	7.36029	6.03576	8.35351	6.4701	6.57276	5.83125	6.07463	6.32353	7.4396	8.8553	5.51959	7.23135	6.27775	6.43702
male	7.48762	6.95771	6.72139	6.3687	7.63649	7.38582	7.07724	7.24758	7.4806	6.6921	7.42006	6.18657	6.97333	7.43359	7.58949	9.55821	7.69918	7.9457	6.90149	8.42425	7.93527	7.59629	7.37768	7.60337	8.23351	6.35508	7.03093	6.63375	8.80009	6.28314	4.8227	6.5075	6.66352	6.36604	6.74224	7.42994	5.92251	8.0551	7.0362	6.06897	5.75522	5.79128	6.65352	7.49679	8.47177	5.46555	7.85434	7.01311	6.97463
male	7.61718	6.95761	6.54762	6.10729	6.8749	7.41382	7.02987	6.94649	6.94698	6.59571	6.61797	6.34924	6.86006	6.44028	7.66227	9.69255	8.00945	8.29276	6.78417	8.6499	7.70521	7.28143	7.40349	7.77237	8.03607	6.19379	6.88894	6.69941	8.95202	6.38478	5.07153	6.61282	6.7639	6.60336	6.90209	7.43656	5.56299	8.34629	6.83911	7.22148	5.67465	5.8581	6.65388	7.22775	8.63484	5.51203	6.94451	6.5119	5.95175
male	7.56287	6.95716	6.71562	5.73554	7.10446	7.24793	7.14875	7.13451	6.85762	6.71344	6.35237	6.22262	6.96877	6.65476	7.83182	9.89254	8.23069	8.32372	7.02651	8.87114	7.71083	6.82953	7.3554	8.01147	8.31301	6.14928	7.0602	7.00435	9.06606	6.68665	5.48783	6.69179	6.59628	6.43255	6.89064	7.43289	6.53977	8.21377	6.25854	5.83052	5.90617	5.84164	5.98229	7.57827	8.99619	5.6085	6.93068	6.41044	6.46165
male	7.62701	6.95634	6.69664	6.18456	7.00376	7.31381	7.43729	7.00395	7.50789	6.70779	7.15245	6.17851	6.83733	6.51144	7.73662	9.66979	7.9178	8.10864	6.7399	8.5077	7.7443	7.29909	7.51058	7.83019	8.37805	6.26575	6.91733	6.66466	8.86471	6.42129	4.78992	6.62872	6.67778	6.47915	6.79754	7.39416	5.92233	8.19018	6.94506	6.96776	5.81973	5.97729	6.03455	7.17219	8.79327	5.4858	6.9554	6.36251	6.32273
female	7.59678	6.95634	6.55763	5.85317	7.6222	7.59231	7.71169	6.69229	7.41162	6.62629	6.59766	6.38043	7.1746	6.59105	7.90092	9.9351	8.3064	8.5147	6.88365	8.82662	7.73557	6.97638	7.22426	7.9788	8.3987	6.27661	6.82017	6.77329	9.24372	6.65438	5.82818	6.59684	6.58371	6.55094	6.8011	7.4131	5.75189	8.33889	6.55252	6.98078	5.81639	5.85173	6.29534	7.52947	8.78938	5.44951	6.93816	6.49341	6.46977
male	7.4858	6.95629	6.78202	5.81993	8.29122	7.33042	6.9509	7.40217	6.80805	6.81036	6.6703	6.5551	7.17894	6.55182	7.66612	10.0553	8.00458	8.2811	7.08804	8.82624	7.65667	6.69105	7.41831	7.78218	8.70366	6.22026	7.52023	6.70832	8.90996	6.56756	6.71035	6.74781	6.64985	6.49083	6.92726	7.41211	6.45091	8.39131	6.45358	5.6788	6.28874	6.0134	6.34531	7.21784	8.91671	5.58506	6.85731	6.63415	6.86174
male	7.64607	6.95627	6.70261	5.96166	7.08805	8.04325	7.008	7.11399	7.121	6.83595	6.83074	6.28463	7.00274	6.60315	7.99876	9.82981	8.47087	8.48271	6.91288	8.90246	7.78712	6.88317	7.38067	7.96411	8.32433	6.20097	7.03613	6.94986	9.23641	6.46332	4.93853	6.56777	6.72128	6.59706	6.86575	7.43994	6.14049	8.31139	6.34393	7.38112	5.62784	5.93749	6.03298	7.53192	8.97849	5.56368	7.03958	6.413	6.09202
male	7.71214	6.95555	6.59843	5.71543	7.13976	7.48312	6.79056	6.90171	7.09961	6.63476	6.71587	6.17798	6.8711	6.50016	7.90224	9.93388	8.39799	8.43968	6.90328	8.97616	7.72271	6.56576	7.65319	8.16318	8.42682	6.29947	6.78336	6.67373	9.33322	6.50196	4.6608	6.61282	6.72246	6.42412	6.86001	7.56815	5.73924	8.32003	6.32109	5.95542	5.83944	5.90977	6.18835	7.35774	9.06956	6.14901	7.00347	6.4013	6.15743
female	7.51472	6.95506	6.75017	5.85897	6.8972	7.48153	6.86096	7.14421	7.05179	6.63431	6.88397	6.23866	7.04562	6.62383	7.61943	9.84792	8.13301	8.31423	7.29436	8.64203	7.75173	7.16665	7.51461	7.89785	8.53118	6.34924	6.87682	6.65359	9.25486	6.59669	5.47312	6.7716	6.63694	6.69652	6.84261	7.4691	6.01429	8.19949	6.54825	6.23243	5.8315	6.08875	5.83296	7.17022	8.88843	5.68952	6.8973	6.37271	6.33258
female	7.92838	6.95484	6.60623	5.92832	7.07273	7.81113	6.964	6.68842	6.89645	6.63388	6.66606	6.11177	6.96492	6.55333	7.85819	9.79512	8.10232	8.48448	6.79968	8.7899	7.54604	6.45201	6.94084	7.90951	8.41684	6.20105	6.90698	6.54054	9.16751	6.56246	4.97215	6.61318	6.84879	6.43879	7.44266	7.31253	6.28108	8.38053	6.22906	7.10844	5.89379	5.8527	6.39388	7.45578	8.85979	5.55408	6.95982	6.3039	6.73617
male	7.47519	6.95481	6.68505	6.11127	7.09136	7.1152	7.21104	6.88354	7.05893	6.72779	6.73359	6.24355	6.95386	6.56974	7.85564	9.84754	8.18391	8.25413	6.81193	8.93727	7.81912	7.25812	7.7353	7.9834	8.44478	6.83735	7.09105	6.72784	9.08546	6.49521	4.64886	6.66454	6.43373	6.47024	7.13024	7.32999	5.75496	8.32979	6.63506	6.47416	5.83322	6.01904	5.83515	7.51277	8.99323	5.55616	7.1022	6.33694	7.38973
female	7.5418	6.95462	6.61911	6.10324	7.02652	8.3484	7.05772	6.49716	7.30719	6.6427	6.57893	6.19565	7.08842	6.62901	7.81373	9.89621	8.07521	8.16193	6.90652	8.88918	7.79402	7.08315	7.21248	7.90922	8.52126	6.61023	6.67352	6.85478	9.12494	6.65108	4.7288	6.82241	6.68261	6.47255	7.05206	7.60483	5.90278	8.28871	6.62499	5.85699	5.90474	6.03747	6.62208	7.43979	8.86928	5.51277	7.1653	6.48722	6.0763
female	7.83459	6.95403	6.75054	5.33784	7.00014	7.75865	7.04563	7.17175	6.83985	6.61925	7.38288	6.27416	6.86583	6.53058	7.90522	9.75671	8.33536	8.32699	6.92242	8.9037	7.60564	6.37647	7.33909	7.90944	8.58206	7.20546	7.06712	6.67209	9.19301	6.53398	5.1637	6.66107	6.66325	6.52307	6.7383	7.36579	5.66287	8.18094	6.20172	6.2424	5.79944	5.82584	6.06879	7.26899	8.94134	5.45906	6.91472	6.20865	7.01585
female	7.4734	6.95357	6.83958	5.69023	7.11229	7.51459	7.1455	6.65808	7.0567	6.62962	6.50108	6.39819	7.00475	6.64792	7.71146	9.76706	8.08049	8.20636	6.9336	8.65416	7.7409	6.97331	7.20279	7.94297	8.46301	6.31501	6.86261	7.02081	9.17147	6.69637	6.10138	6.65268	6.63506	6.57833	6.72333	7.39214	5.67996	8.24444	6.34193	6.93811	6.32015	5.96015	6.49394	7.22666	8.89361	5.82638	6.95337	6.37366	6.69694
male	7.45247	6.95306	6.77079	5.84857	7.28431	7.4652	6.89266	6.93796	6.8103	6.50334	6.72152	6.12897	6.97464	6.71796	7.68157	9.60696	8.20175	8.28316	6.43172	8.74861	7.70354	7.28349	7.26184	7.77405	8.12039	6.27907	6.76148	6.6628	8.79951	6.71611	4.64836	6.69235	6.51355	6.48891	6.84902	7.198	5.86918	7.94492	6.61364	6.12013	5.87014	5.80677	6.10417	7.18418	8.7811	5.60581	7.10593	6.23949	7.37173
female	7.38431	6.95284	6.73844	5.67416	7.0391	7.46929	7.09829	7.03605	7.40641	6.73949	7.10529	6.27866	7.04221	7.63446	7.61432	9.84011	8.22409	8.28731	6.97353	8.72225	7.71375	6.95022	7.41606	7.73796	8.55562	6.30683	6.8071	6.74534	9.11566	6.62566	4.92135	6.74579	6.82236	6.47233	7.05779	7.58716	5.78249	8.50026	6.38109	6.4961	5.78959	5.9676	6.26592	7.3148	8.85994	5.59555	6.88524	6.75588	6.37572
male	7.78983	6.95217	6.74596	6.42442	6.9861	7.27619	7.20769	6.91886	7.05718	6.58671	8.77515	6.47429	7.20095	6.5733	7.9186	9.656	8.2275	8.37895	6.89624	8.68527	7.84741	7.44457	7.67052	8.05914	8.13428	6.29615	6.86997	6.82265	9.1656	6.44912	4.72109	6.47065	6.54314	6.47273	6.79404	7.27678	5.73808	8.06467	6.69234	5.59218	5.67361	5.79309	6.38575	7.28109	8.93457	5.55982	7.0278	6.37885	6.57794
male	7.57065	6.95139	6.61954	5.71877	7.24318	7.27511	7.12653	6.97402	7.13336	6.60154	6.86481	6.14163	6.99808	6.49137	7.87145	9.7086	8.20723	8.3037	6.65593	8.75299	7.70471	6.94667	7.44192	7.82865	8.28544	6.09505	6.77064	6.69156	9.07967	6.85436	4.86706	6.59641	6.6226	6.39241	6.83606	7.34424	5.85089	8.08422	6.4494	7.18096	6.22915	5.77576	6.01236	7.43573	8.77191	5.8527	6.94172	6.50775	7.33601
female	7.45575	6.95112	6.60304	6.38528	7.97158	7.34109	6.8606	6.85094	7.03741	6.54465	8.32651	6.16052	7.06328	6.40054	7.72998	9.69961	7.98894	8.18726	6.98423	8.56077	7.60396	6.56251	7.38637	7.72544	8.52578	6.24851	7.11091	7.05609	8.91143	6.49044	5.09798	6.73638	6.97054	6.65467	6.68076	7.71907	5.69691	8.54439	6.28805	6.5633	5.87974	5.85841	6.68711	7.1636	8.8123	7.21978	7.00227	6.36651	7.08134
female	7.59068	6.95088	6.86009	5.61802	7.45393	7.6328	6.94129	6.51697	6.84634	6.64039	8.28777	6.27798	7.00624	6.38722	7.8223	9.7813	8.24961	8.43901	7.02334	8.8375	7.68023	6.57738	7.45573	7.8532	8.72285	6.29678	6.75366	6.74377	9.20143	6.45879	4.62881	6.7683	6.9256	6.41831	6.93834	7.43781	5.85663	8.24995	6.15053	5.94911	5.73454	5.98191	7.00683	7.30126	8.93352	5.53877	6.9458	6.64985	6.12804
female	7.49972	6.95061	7.00427	5.76931	7.39603	7.61005	6.74902	6.88154	7.14884	6.63608	6.66705	6.22416	7.11636	6.55151	7.76219	9.94827	8.26031	8.19968	7.04503	8.74837	7.6174	6.72055	7.05965	7.95805	8.65839	6.20901	6.80415	6.69011	9.03989	6.63456	4.88359	6.72305	7.27784	6.49859	6.81341	7.46965	5.7028	8.5007	6.48851	7.19149	5.849	5.78609	6.18724	7.28938	8.89487	5.59436	6.97992	6.71386	6.82072
female	7.57638	6.94879	6.66209	5.76423	6.82083	7.47555	7.15379	6.40828	7.089	6.684	6.43692	6.15401	7.06444	6.54509	7.89879	9.87356	7.86621	8.06015	7.21827	8.58348	7.70971	6.90469	7.26437	7.87235	8.82686	6.3171	6.84888	6.63965	9.01687	6.40956	5.04623	6.65922	6.90521	6.56428	6.87235	7.65275	5.85353	8.60922	6.49064	5.85351	5.77488	6.06992	6.36645	7.44052	8.46031	5.55551	7.18589	6.44687	6.30077
male	7.93406	6.94768	6.5846	5.90655	6.94686	7.14717	6.81523	7.15696	6.65854	6.55521	7.28926	6.06452	6.85804	6.75396	7.80898	9.67496	8.20191	8.27069	6.38968	8.69647	7.72992	7.08172	7.42501	8.0317	7.98839	6.53551	6.9245	6.7213	8.97166	6.54519	5.24372	6.35506	6.4725	6.61861	6.80926	7.27256	5.93988	8.07259	6.20998	7.00795	5.71444	5.78581	6.12427	7.40082	8.77541	5.64209	7.01172	6.37162	6.60632
female	7.68634	6.94767	6.44524	5.93912	7.59271	7.44477	6.79642	6.82273	7.09301	6.75108	6.61257	6.20425	6.97777	6.52578	8.00233	10.077	8.56589	8.54691	7.19092	9.13093	7.73502	6.55537	7.52289	8.21285	8.51913	6.25534	7.52105	6.83935	9.57648	6.5051	4.66553	6.55939	7.03681	6.70049	6.95864	7.34622	6.08913	8.09873	6.11607	6.71318	5.83523	5.85422	6.31626	7.3235	9.22272	5.76484	6.9558	6.21724	6.17504
male	7.64369	6.94692	6.50951	5.54782	7.18179	7.29582	6.9286	7.1328	7.47988	6.58051	6.74131	6.10841	6.81354	6.60745	8.07201	9.82387	8.32118	8.29838	6.32964	8.68586	7.65684	6.53861	7.44784	8.03012	8.09314	6.19779	6.37844	6.84332	9.27139	6.52541	4.88598	6.67411	6.70698	6.37163	6.86672	7.19575	5.69195	8.30161	6.37109	7.01642	6.02263	5.77622	6.08767	7.81199	9.18401	5.62075	6.95995	6.26549	6.66376
male	7.60562	6.94691	7.56726	5.71124	6.96633	7.46168	7.43867	6.65231	6.86352	6.60351	6.99068	6.12825	6.89698	7.11414	8.15746	9.69722	8.32684	8.38159	7.09968	8.85466	7.68876	6.86349	7.31262	8.08718	8.26027	6.19826	6.70406	6.71538	9.20923	6.58332	4.63516	6.82024	6.95831	6.57513	7.32666	7.42849	5.62689	8.31023	6.52984	5.73664	5.91228	6.44195	6.45181	8.27974	8.97957	5.59954	7.22807	6.36931	6.11467
male	7.51551	6.94484	7.03889	6.1876	7.12409	7.45815	7.15344	7.02447	7.11693	6.65711	6.42185	6.29881	6.88927	6.87512	7.7867	9.62694	8.07738	8.09367	6.79128	8.57749	7.82622	7.38866	7.93847	7.90594	8.42332	6.19726	7.11267	6.69532	8.94808	6.58748	4.87016	6.56005	6.50409	6.67732	7.07696	7.53871	6.02708	8.16181	6.85911	6.27005	5.79212	5.80277	6.34437	7.34936	8.71373	5.61744	7.02015	6.47447	6.33833
female	7.51936	6.9434	6.66189	6.10009	7.61625	7.15872	7.51217	7.16527	6.76636	6.78435	7.40292	6.51876	7.21532	7.07024	7.75592	9.38848	7.88944	8.14622	6.74183	8.30659	7.53719	6.40929	7.32541	7.68747	8.25267	6.07064	6.83585	6.51399	9.0394	7.0086	5.49513	6.61739	6.72175	6.60461	6.47341	7.20936	5.52999	7.8706	6.27182	5.46026	6.50997	5.8494	6.84362	7.25142	8.74724	6.26089	6.89096	6.55653	6.58078
female	7.84222	6.94298	6.75901	5.92955	8.03856	8.03477	6.98006	7.2148	6.98917	6.60857	6.39094	6.22088	6.9702	6.57525	7.97249	9.8976	8.45094	8.60349	6.91185	8.85963	7.83048	7.21964	7.42326	8.11786	8.27344	6.16741	6.76367	6.72912	9.35467	6.53105	4.61002	6.67586	6.46947	6.55645	7.01936	7.44236	5.78439	8.05898	6.55635	6.40562	5.66421	5.87886	5.89068	7.56922	9.04161	5.6944	7.09298	6.32949	6.24551
female	7.31741	6.94227	6.63913	5.83834	7.72467	7.36149	7.04374	6.82991	7.28775	6.83948	6.70586	6.07829	7.18631	6.59372	7.90199	9.83525	8.0884	8.21241	7.18026	8.68465	7.64385	6.65462	6.84563	7.76246	8.64029	6.17525	6.92344	6.61145	8.97211	6.46995	4.93009	6.80313	6.7086	6.51477	6.87962	7.52206	7.15492	8.42045	6.35748	8.06046	5.84615	5.90181	6.12121	7.3671	8.69134	5.63743	7.00804	6.44515	6.5404
male	7.90231	6.94137	6.74883	5.7595	6.99751	7.28005	6.95313	6.98525	6.87599	6.5824	7.42355	6.20255	6.88452	6.82466	7.92596	9.73243	8.39334	8.53867	6.64175	8.90727	7.7947	7.12481	7.50478	8.03808	8.03456	6.18247	6.82745	6.77011	9.17126	6.48202	5.44967	6.5462	6.54106	6.43183	6.85356	7.35165	5.92449	8.03521	6.54681	5.67899	5.69536	5.9396	5.99497	7.86958	9.21033	5.50347	7.10812	6.39621	6.37224
female	7.56046	6.93994	6.64034	6.20579	7.12961	7.32324	7.0185	6.95314	7.01463	6.48677	7.72144	6.11819	7.08671	6.606	8.00627	9.63958	8.34424	8.22495	6.83643	8.65838	7.68741	7.54789	7.10674	7.68613	8.22991	6.13675	6.76848	6.57793	8.79729	6.81695	5.28035	6.89842	6.66936	6.3792	6.83331	7.34873	5.80109	8.08908	6.80945	7.09633	6.01383	5.88312	6.60128	7.22837	8.7353	5.70494	7.65216	6.53394	7.05998
male	7.52545	6.93863	6.57984	5.94056	7.06844	7.11255	6.85388	6.39096	7.27628	6.70185	6.35682	6.13298	6.99107	6.68296	8.08919	9.9104	8.41169	8.45728	6.77713	8.91617	7.83024	7.11466	7.01819	8.11917	8.23787	6.45976	6.95485	6.82498	9.40377	6.4757	4.83799	6.67795	6.30983	6.63041	6.94029	7.23356	5.75074	8.1255	6.58731	6.28416	5.63176	5.93513	6.19362	7.54755	9.08118	5.49573	7.03885	6.6249	6.60959
[truncated: 311 more rows]
[truncated: 167 more columns]
